# Supplementary material for: WDR31 displays functional redundancy with GTPase-activating proteins (GAPs) ELMOD and RP2 in regulating IFT complex and recruiting the BBSome to cilium
Source: Life Sci Alliance. 2023 May 19;6(8):e202201844. doi: 10.26508/lsa.202201844 (PMC10200814; doi:10.26508/lsa.202201844)
Supplement: Supplementary file 4 [file LSA-2022-01844_TableS1.xlsx]

## Sheet: Sheet1
Table S1a
		No Accumulation in Phasmid		Accumulation in Phasmid			Table S1b
		Middle Segment (N)	Ciliary Tip (N)	Middle Segment (N)	Ciliary Tip				Particles Visibility in Phasmid
IFT-74::GFP	wild type	25	25	0	0				Normal staining in the distal cilia (N)	Dim staining in the distal cilia (N)
	wdr-31( tm10423);elmd-1	0	0	15	15		CHE-11::GFP	wild type	14	0
	wdr-31( tm10423); eldm-1; rpi-2	2	1	26	26			wdr-31( tm10423);elmd-1	1	12
OSM-6::GFP	wild type	28	28	0	0			wdr-31( tm10423); eldm-1; rpi-2	17	30
	wdr-31( tm10423);elmd-1	22	4	2	29
	wdr-31( tm10423); eldm-1; rpi-2	20	8	24	38		N: Number of cilia counted
OSM-3::GFP	wild type	22	20	0	0
	wdr-31( tm10423);elmd-1	14	2	1	12
	wdr-31( tm10423); eldm-1; rpi-2	15	5	11	15
CHE-3::GFP	wild type	60	61	0	0
	wdr-31( tm10423);elmd-1	31	35	13	0
	wdr-31( tm10423); eldm-1; rpi-2	18	84	78	6
	wdr-31(syb1568); eldm-1; rpi-2	18	84	78	6
N: Number of cilia counted
Table S1c
		Particles Visibility in Amphid			Particles Visibility in Phasmid
		Normal particles (N)	Less particles (N)	No particles (N)	Normal particles (N)	Less particles (N)	No particles (N)
BBS-7::GFP	wild type	16	0	0	37	2	0
	wdr-31( tm10423);elmd-1	6	7	5	14	21	8
	wdr-31( tm10423); eldm-1; rpi-2	0	23	17	0	39	22
N: Number of cilia counted
