# Supplementary material for: WDR31 displays functional redundancy with GTPase-activating proteins (GAPs) ELMOD and RP2 in regulating IFT complex and recruiting the BBSome to cilium
Source: Life Sci Alliance. 2023 May 19;6(8):e202201844. doi: 10.26508/lsa.202201844 (PMC10200814; doi:10.26508/lsa.202201844)
Supplement: Supplementary file 8 [file LSA-2022-01844_TableS2.xlsx]

## Sheet: WDR31
WDR31
legend:
blue = bait protein
green = sign A and t-test positiv
orange = proteins that did slightly not pass the sign A and t-test
all samples	T: Majority protein IDs	T: Protein names	T: Gene names	WDR31_x/y_RAF1	RAF1	WDR31	C: Only identified by site	C: Reverse	C: Potential contaminant	C: Student's T-test Significant RAF1_WDR54	C: Student's T-test significant	C: WDR54_x/y_RAF1 A significant	N: Peptides	N: Razor + unique peptides	N: Unique peptides	N: Sequence coverage [%]	N: Unique + razor sequence coverage [%]	N: Unique sequence coverage [%]	N: Mol. weight [kDa]	N: Q-value	N: Score	N: Intensity	N: MS/MS count	N: -Log Student's T-test p-value RAF1_WDR54	N: Student's T-test q-value RAF1_WDR54	N: Student's T-test Difference RAF1_WDR54	N: Student's T-test Test statistic RAF1_WDR54	N: WDR54_x/y_RAF1 Significance A	T: Protein IDs
	Q8NA23	WD repeat-containing protein 31	WDR31	30.6529	1	1688250000				+	RAF1_WDR31		Keep	19	19	19	64.6	64.6	64.6	40.84	0	323.31	33.75	249	13.6163	0	-30.6354	-58.8936	0.0719072	Q8NA23
	A3KN83	Protein strawberry notch homolog 1	SBNO1	20.3335	1	1321250				+	RAF1_WDR31		Keep	30	30	30	32.7	32.7	32.7	154.31	0	112.28	30.1207	136	3.54062	0.0122	-16.9564	-4.95298	0.167202	A3KN83;Q9Y2G9
	P62308;A8MWD9	Small nuclear ribonucleoprotein G;Putative small nuclear ribonucleoprotein G-like protein 15	SNRPG;SNRPGP15	24.0086	1	16877000				+	RAF1_WDR31		Keep	2	2	2	17.1	17.1	17.1	8.496	0	15.905	29.6029	75	3.52897	0.0112727	-20.0787	-4.93488	0.12671	P62308;A8MWD9
	A8MXV4	Nucleoside diphosphate-linked moiety X motif 19, mitochondrial	NUDT19	22.0983	1	4489900							Keep	4	4	4	18.4	18.4	18.4	42.233	0.0013232	4.0964	27.4725	8	1.32908	0.0990652	-11.0121	-1.85194	0.146817	A8MXV4
	O00311	Cell division cycle 7-related protein kinase	CDC7	20.4012	1	1384800				+	RAF1_WDR31		Keep	6	6	6	15.2	15.2	15.2	63.887	0.0003917	6.5029	25.7068	30	2.2952	0.0314532	-13.7765	-3.16137	0.166387	O00311
	O00411	DNA-directed RNA polymerase, mitochondrial	POLRMT	21.6889	1	3380750				+	RAF1_WDR31		Keep	4	4	4	5	5	5	138.62	0	11.271	27.0352	21	2.03682	0.0385333	-14.5037	-2.81319	0.15139	O00411
	O00443	Phosphatidylinositol 4-phosphate 3-kinase C2 domain-containing subunit alpha	PIK3C2A	22.2915	1	5133550				+	RAF1_WDR31		Keep	9	9	9	7.2	7.2	7.2	190.68	0.0013445	4.3266	28.0233	19	2.18977	0.0317083	-14.5735	-3.01889	0.144691	O00443
	O00461	Golgi integral membrane protein 4	GOLIM4	20.5997	1	1589000				+	RAF1_WDR31		Keep	5	5	5	9.8	9.8	9.8	81.879	0	19.773	25.998	28	2.00143	0.0396377	-13.7361	-2.76568	0.164016	O00461
	O00764	Pyridoxal kinase	PDXK	21.7143	1	3440650				+	RAF1_WDR31		Keep	3	3	3	13.1	13.1	13.1	35.102	0.00035894	5.1805	26.6942	22	2.29569	0.0379478	-14.5799	-3.16203	0.151105	O00764
	O14497	AT-rich interactive domain-containing protein 1A	ARID1A	21.6877	1	3377950				+	RAF1_WDR31		Keep	7	7	6	5.3	5.3	4.5	242.04	0	19.937	26.7102	48	2.06316	0.0382938	-14.4713	-2.84855	0.151404	O14497
	O14530	Thioredoxin domain-containing protein 9	TXNDC9	22.7596	1	7101200				+	RAF1_WDR31		Keep	5	5	5	24.3	24.3	24.3	26.534	0	18.591	28.3796	40	2.31278	0.0416	-15.2045	-3.18521	0.139626	O14530
	O14562	Ubiquitin domain-containing protein UBFD1	UBFD1	22.7309	1	6960950				+	RAF1_WDR31		Keep	4	4	4	16.8	16.8	16.8	33.382	0.00037736	5.8072	27.7485	33	2.06395	0.0381524	-15.2512	-2.84961	0.139934	O14562
	O14734	Acyl-coenzyme A thioesterase 8	ACOT8	21.4473	1	2859400				+	RAF1_WDR31		Keep	3	3	3	10.7	10.7	10.7	35.914	0.0018215	3.1621	26.8178	15	3.46304	0.0113455	-17.7775	-4.83304	0.154134	O14734
	O15260	Surfeit locus protein 4	SURF4	22.0221	1	4259000				+	RAF1_WDR31		Keep	3	3	3	11.5	11.5	11.5	30.394	0.0013454	4.3315	27.6402	9	2.29483	0.0303889	-14.8512	-3.16088	0.147661	O15260
	O15400	Syntaxin-7	STX7	21.9377	1	4017100							Keep	4	4	4	21.5	21.5	21.5	29.815	0.00038256	6.0781	27.2791	26	1.3626	0.0903899	-11.2112	-1.89889	0.1486	O15400
	O43164	E3 ubiquitin-protein ligase Praja-2	PJA2	21.563	1	3098300							Keep	7	7	7	18.4	18.4	18.4	78.213	0	10.758	26.9765	16	1.34517	0.0946093	-10.961	-1.87452	0.152815	O43164
	O43347	RNA-binding protein Musashi homolog 1	MSI1	21.9632	1	4088650							Keep	4	3	3	16.3	13	13	39.124	0.00039604	6.7144	27.464	34	1.31941	0.0996848	-10.9241	-1.83835	0.148316	O43347
	O43402	ER membrane protein complex subunit 8	EMC8	22.1766	1	4740400				+	RAF1_WDR31		Keep	5	5	5	25.7	25.7	25.7	23.773	0.00040568	7.1494	27.6973	27	2.26567	0.0293964	-14.6769	-3.1214	0.145953	O43402
	O43488;Q8NHP1	Aflatoxin B1 aldehyde reductase member 2;Aflatoxin B1 aldehyde reductase member 4	AKR7A2;AKR7L	23.0441	1	8649050				+	RAF1_WDR31		Keep	6	6	6	22.3	22.3	22.3	39.589	0	8.7773	28.712	34	2.03077	0.0386129	-15.3529	-2.80507	0.136608	O43488;Q8NHP1;O95154
	O43657	Tetraspanin-6	TSPAN6	21.1738	1	2365650				+	RAF1_WDR31		Keep	3	3	3	13.9	13.9	13.9	27.563	0	38.7	26.7099	44	3.56374	0.0122353	-17.6494	-4.989	0.157278	O43657
	O43768	Alpha-endosulfine	ENSA	22.0961	1	4483200							Keep	11	11	10	75.2	75.2	66.1	13.389	0	54.838	28.3725	57	1.33249	0.0977355	-11.2117	-1.85673	0.146841	O43768
	O43865	Putative adenosylhomocysteinase 2	AHCYL1	23.1379	1	9230150				+	RAF1_WDR31		Keep	8	8	2	19.1	19.1	6.2	58.951	0	13.834	29.0007	64	2.25644	0.0293029	-15.2945	-3.10891	0.135623	O43865
	O60231	Putative pre-mRNA-splicing factor ATP-dependent RNA helicase DHX16	DHX16	22.1036	1	4506550				+	RAF1_WDR31		Keep	8	7	7	11	10.2	10.2	119.26	0	67.88	27.5461	67	2.31721	0.0425652	-14.7928	-3.19121	0.146758	O60231
	O60502	Protein O-GlcNAcase	MGEA5	22.3875	1	5486550				+	RAF1_WDR31		Keep	6	6	6	12.3	12.3	12.3	102.91	0	8.9617	28.1388	40	2.0455	0.0385677	-14.9585	-2.82483	0.143643	O60502
	O60547	GDP-mannose 4,6 dehydratase	GMDS	23.0762	1	8843650				+	RAF1_WDR31		Keep	7	7	7	29.3	29.3	29.3	41.949	0	13.537	28.7299	71	3.56539	0.012875	-19.1851	-4.99157	0.136271	O60547
	O60678	Protein arginine N-methyltransferase 3	PRMT3	22.3915	1	5501800							Keep	5	5	5	12.8	12.8	12.8	59.875	0	9.1473	28.0182	16	1.33744	0.0961848	-11.2302	-1.86368	0.143599	O60678
	O60784	Target of Myb protein 1	TOM1	21.7855	1	3614950							Keep	6	6	6	16.7	16.7	16.7	53.818	0	13.939	27.3228	31	1.34185	0.0950505	-11.0249	-1.86986	0.150302	O60784
	O60832	H/ACA ribonucleoprotein complex subunit 4	DKC1	22.1296	1	4588400				+	RAF1_WDR31		Keep	11	11	10	27.8	27.8	27.4	57.673	0	30.045	28.0346	73	2.24596	0.0296089	-14.6306	-3.09473	0.146471	O60832
	O60885	Bromodomain-containing protein 4	BRD4	21.5579	1	3087300				+	RAF1_WDR31		Keep	6	6	6	5.5	5.5	5.5	152.22	0.0004	6.9121	27.1877	14	2.15783	0.033102	-14.0949	-2.97585	0.152874	O60885;Q15059
	O75116	Rho-associated protein kinase 2	ROCK2	22.9139	1	7902500							Keep	17	17	15	17.4	17.4	15.5	160.9	0	91.198	28.5379	43	1.35931	0.0912014	-11.6019	-1.89429	0.137984	O75116
	O75155	Cullin-associated NEDD8-dissociated protein 2	CAND2	20.6697	1	1668000							Keep	14	10	10	14.7	11.7	11.7	135.25	0	41.656	27.6852	44	1.30662	0.101816	-10.461	-1.82035	0.163184	O75155
	O75330	Hyaluronan mediated motility receptor	HMMR	23.3934	1	11018000							Keep	6	6	6	11.3	11.3	11.3	84.099	0	11.279	29.1755	34	1.32581	0.0994992	-11.805	-1.84735	0.132964	O75330
	O75718	Cartilage-associated protein	CRTAP	22.3467	1	5333700				+	RAF1_WDR31		Keep	4	4	4	11.7	11.7	11.7	46.561	0.0003667	5.4654	27.7591	44	3.66088	0.016	-18.6758	-5.14173	0.144087	O75718
	O75844	CAAX prenyl protease 1 homolog	ZMPSTE24	23.0787	1	8859100				+	RAF1_WDR31		Keep	6	6	6	15.4	15.4	15.4	54.812	0	14.385	28.7306	95	2.29755	0.0409057	-15.4226	-3.16456	0.136244	O75844
	O75909	Cyclin-K	CCNK	22.5613	1	6189250							Keep	4	4	4	11.7	11.7	11.7	64.239	0.00039432	6.644	27.8924	26	1.34252	0.0946981	-11.367	-1.8708	0.141757	O75909
	O75915	PRA1 family protein 3	ARL6IP5	22.3517	1	5352250				+	RAF1_WDR31		Keep	2	2	2	10.6	10.6	10.6	21.614	0.0012587	3.5429	27.9411	37	2.35123	0.044	-14.9652	-3.23741	0.144033	O75915
	O75955	Flotillin-1	FLOT1	24.4181	1	22416500							Keep	6	6	6	18.5	18.5	18.5	47.355	0.00068236	4.5008	30.5275	17	1.38839	0.0855911	-12.6162	-1.93483	0.122662	O75955
	O94822	E3 ubiquitin-protein ligase listerin	LTN1	22.3537	1	5359550				+	RAF1_WDR31		Keep	8	8	8	6.2	6.2	6.2	200.55	0	14.975	28.1188	61	2.27366	0.0289157	-14.8495	-3.13221	0.144011	O94822
	O94966	Ubiquitin carboxyl-terminal hydrolase 19	USP19	21.2673	1	2523950				+	RAF1_WDR31		Keep	4	4	4	5.5	5.5	5.5	145.65	0	13.605	26.5661	25	1.99324	0.0398806	-14.0603	-2.7547	0.156199	O94966
	O94973	AP-2 complex subunit alpha-2	AP2A2	23.1303	1	9181250				+	RAF1_WDR31		Keep	13	13	10	18.2	18.2	13.6	103.96	0	16.216	28.9262	69	2.36229	0.0444571	-15.4757	-3.25245	0.135703	O94973
	O94992	Protein HEXIM1	HEXIM1	22.4961	1	5915600							Keep	4	4	4	18.7	18.7	18.7	40.623	0.00039002	6.4364	28.1878	33	1.32726	0.0991635	-11.3164	-1.84939	0.142463	O94992
	O95070	Protein YIF1A	YIF1A	20.6778	1	1677400				+	RAF1_WDR31		Keep	2	2	2	9.2	9.2	9.2	32.011	0.0023966	3.0322	26.4247	24	2.26658	0.0294286	-13.7469	-3.12262	0.163088	O95070
	O95486	Protein transport protein Sec24A	SEC24A	21.3876	1	2743500							Keep	4	4	4	5.6	5.6	5.6	119.75	0.00037051	5.6061	27.3862	39	1.31004	0.101731	-10.7491	-1.82516	0.154817	O95486
	O95551	Tyrosyl-DNA phosphodiesterase 2	TDP2	21.2031	1	2414200				+	RAF1_WDR31		Keep	5	5	5	18.8	18.8	18.8	40.929	0	33.81	26.515	50	2.29547	0.0346667	-14.2481	-3.16174	0.156939	O95551
	O95602	DNA-directed RNA polymerase I subunit RPA1	POLR1A	22.2023	1	4825650							Keep	6	6	6	6.4	6.4	6.4	194.81	0	18.025	27.6336	32	1.34135	0.095094	-11.165	-1.86916	0.14567	O95602
	O95749	Geranylgeranyl pyrophosphate synthase	GGPS1	22.0405	1	4313650				+	RAF1_WDR31		Keep	5	5	5	21.3	21.3	21.3	34.87	0.00035211	4.928	27.531	15	2.07517	0.0377451	-14.7647	-2.86468	0.147457	O95749
	O95864	Fatty acid desaturase 2	FADS2	21.151	1	2328600				+	RAF1_WDR31		Keep	2	2	2	5.9	5.9	5.9	52.259	0.00069228	4.6957	27.057	9	2.29531	0.0321471	-14.2317	-3.16153	0.157542	O95864
	O96000	NADH dehydrogenase [ubiquinone] 1 beta subcomplex subunit 10	NDUFB10	22.3295	1	5270600							Keep	4	4	4	29.7	29.7	29.7	20.776	0.00070028	4.8333	27.5175	50	1.37351	0.0876271	-11.4144	-1.91411	0.144275	O96000
	O96013	Serine/threonine-protein kinase PAK 4	PAK4	20.066	1	1097640							Keep	4	4	4	7.6	7.6	7.6	64.071	0.0013347	4.2155	25.7403	21	1.32103	0.0998471	-10.0364	-1.84063	0.170444	O96013
	P00403	Cytochrome c oxidase subunit 2	MT-CO2	23.4374	1	11359500				+	RAF1_WDR31		Keep	3	3	3	20.3	20.3	20.3	25.565	0.00040355	7.0444	29.5631	61	1.98839	0.0400446	-15.5891	-2.7482	0.13251	P00403
	P01834	Ig kappa chain C region	IGKC	21.6924	1	3388950							Keep	7	7	7	82.1	82.1	82.1	11.609	0	88.176	29.1651	38	1.34793	0.0935294	-11.2427	-1.87837	0.151351	P01834
	P01892;P30512;P30459;P30456;P16189;P10314	HLA class I histocompatibility antigen, A-2 alpha chain;HLA class I histocompatibility antigen, A-29 alpha chain;HLA class I histocompatibility antigen, A-74 alpha chain;HLA class I histocompatibility antigen, A-43 alpha chain;HLA class I histocompatibility antigen, A-31 alpha chain;HLA class I histocompatibility antigen, A-32 alpha chain	HLA-A	22.2724	1	5066100							Keep	10	8	0	40.8	30.7	0	40.921	0	19.853	28.1015	73	1.33164	0.0982351	-11.1694	-1.85554	0.1449	P01892;P30512;P30459;P30456;P16189;P10314;Q09160
	P04062	Glucosylceramidase	GBA	21.9919	1	4170950							Keep	2	2	2	4.1	4.1	4.1	59.716	0.0042784	2.5781	27.7558	21	1.35749	0.0913857	-11.1324	-1.89175	0.147996	P04062
	P06400	Retinoblastoma-associated protein	RB1	21.4637	1	2892200				+	RAF1_WDR31		Keep	5	5	5	8.5	8.5	8.5	106.16	0.00038956	6.4188	26.6782	20	2.29469	0.0292	-14.4843	-3.16068	0.153946	P06400
	P07099	Epoxide hydrolase 1	EPHX1	23.2729	1	10135500				+	RAF1_WDR31		Keep	7	7	7	23.7	23.7	23.7	52.948	0	14.914	29.1736	52	2.29473	0.0299726	-15.5336	-3.16073	0.134213	P07099
	P07196	Neurofilament light polypeptide	NEFL	21.0097	1	2111250							Keep	7	5	5	15.5	12.3	12.3	61.516	0.0012477	3.4532	26.6491	24	1.32437	0.100081	-10.6011	-1.84534	0.159186	P07196
	P07311	Acylphosphatase-1	ACYP1	23.0338	1	8587550							Keep	3	3	3	39.4	39.4	39.4	11.261	0.00039904	6.8814	28.3298	20	1.36586	0.0898764	-11.7319	-1.90343	0.136717	P07311
	P07858	Cathepsin B;Cathepsin B light chain;Cathepsin B heavy chain	CTSB	22.2845	1	5108500				+	RAF1_WDR31		Keep	5	5	5	17.7	17.7	17.7	37.821	0.00040783	7.2448	27.8294	32	2.29417	0.0287843	-14.8607	-3.15997	0.144768	P07858
	P09104	Gamma-enolase	ENO2	23.2275	1	9821600							Keep	8	4	4	24.4	11.3	11.3	47.268	0.00069735	4.7807	28.9845	8	1.33365	0.0974805	-11.7693	-1.85836	0.134686	P09104
	P09525	Annexin A4	ANXA4	21.5012	1	2968350							Keep	5	5	5	20.7	20.7	20.7	35.882	0.00037965	5.9403	26.7813	16	1.33982	0.0956327	-10.8601	-1.86701	0.153518	P09525
	P10620	Microsomal glutathione S-transferase 1	MGST1	23.4212	1	11233000				+	RAF1_WDR31		Keep	3	3	3	19.4	19.4	19.4	17.598	0	9.514	28.8242	61	2.01517	0.0395349	-15.53	-2.78413	0.132676	P10620
	P11216	Glycogen phosphorylase, brain form	PYGB	22.8353	1	7483500				+	RAF1_WDR31		Keep	11	8	7	16.5	13.2	11.3	96.695	0	12.334	28.5788	27	2.17606	0.0323505	-14.959	-3.00041	0.138819	P11216
	P13051	Uracil-DNA glycosylase	UNG	21.6158	1	3213700				+	RAF1_WDR31		Keep	3	3	3	21.1	21.1	21.1	34.645	0.0012559	3.5106	26.3921	7	2.29565	0.0369831	-14.4818	-3.16198	0.152217	P13051
	P13984	General transcription factor IIF subunit 2	GTF2F2	22.7046	1	6835600							Keep	6	6	6	38.6	38.6	38.6	28.38	0	9.9074	28.1306	22	1.36141	0.0905081	-11.3713	-1.89722	0.140215	P13984
	P14635	G2/mitotic-specific cyclin-B1	CCNB1	22.5937	1	6329550				+	RAF1_WDR31		Keep	5	5	5	19.9	19.9	19.9	48.337	0	11.38	28.17	36	2.32977	0.0434699	-15.0434	-3.20826	0.141408	P14635
	P16333	Cytoplasmic protein NCK1	NCK1	21.8884	1	3882100							Keep	6	6	6	21	21	21	42.864	0	8.8592	27.5542	27	1.32089	0.0995732	-11.0403	-1.84043	0.14915	P16333
	P18615	Negative elongation factor E	NELFE	22.7191	1	6904300				+	RAF1_WDR31		Keep	6	6	6	21.8	21.8	21.8	43.239	0	30.242	28.4155	106	2.25901	0.0291954	-15.0307	-3.11238	0.14006	P18615
	P19174	1-phosphatidylinositol 4,5-bisphosphate phosphodiesterase gamma-1	PLCG1	23.98	1	16546000				+	RAF1_WDR31		Keep	11	11	11	14.4	14.4	14.4	148.53	0	24.456	29.5476	68	2.29277	0.0282803	-16.0078	-3.15808	0.126996	P19174
	P20339	Ras-related protein Rab-5A	RAB5A	21.8784	1	3855400							Keep	6	3	3	40.5	25.6	25.6	23.658	0	9.9571	27.1078	50	1.32262	0.0994777	-10.9	-1.84288	0.149261	P20339
	P21283	V-type proton ATPase subunit C 1	ATP6V1C1	22.1754	1	4736650							Keep	5	5	5	15.4	15.4	15.4	43.941	0.0003992	6.8838	27.517	29	1.3539	0.0924956	-11.2848	-1.88672	0.145966	P21283
	P23434	Glycine cleavage system H protein, mitochondrial	GCSH	23.9657	1	16383000				+	RAF1_WDR31		Keep	2	2	2	17.3	17.3	17.3	18.884	0	56.553	29.6549	50	2.30499	0.0412277	-15.9596	-3.17464	0.127139	P23434
	P23786	Carnitine O-palmitoyltransferase 2, mitochondrial	CPT2	22.9284	1	7982200							Keep	6	6	6	12.8	12.8	12.8	73.776	0	8.6503	28.9548	23	1.32164	0.0996815	-11.5073	-1.84149	0.137831	P23786
	P23919	Thymidylate kinase	DTYMK	23.1514	1	9317050							Keep	6	6	6	29.7	29.7	29.7	23.819	0.00036311	5.3275	28.7228	43	1.37925	0.0867477	-11.8358	-1.9221	0.135481	P23919
	P29144	Tripeptidyl-peptidase 2	TPP2	22.9325	1	8004900				+	RAF1_WDR31		Keep	9	9	9	12.9	12.9	12.9	138.35	0	42.265	28.7141	81	2.30003	0.0412816	-15.2515	-3.16792	0.137788	P29144
	P30740	Leukocyte elastase inhibitor	SERPINB1	21.4558	1	2876400				+	RAF1_WDR31		Keep	2	2	2	7.9	7.9	7.9	42.741	0.004	2.5929	26.4293	7	2.29566	0.0376207	-14.4146	-3.162	0.154036	P30740
	P31323	cAMP-dependent protein kinase type II-beta regulatory subunit	PRKAR2B	21.2954	1	2573750				+	RAF1_WDR31		Keep	6	3	3	21.3	11.5	11.5	46.302	0.0013021	3.9106	26.9589	20	2.01793	0.0394687	-14.1773	-2.78783	0.155874	P31323
	P33897	ATP-binding cassette sub-family D member 1	ABCD1	21.9934	1	4175250				+	RAF1_WDR31		Keep	4	4	4	8.5	8.5	8.5	82.936	0	15.972	27.4662	54	3.51914	0.0108936	-18.2856	-4.91963	0.147979	P33897
	P34949	Mannose-6-phosphate isomerase	MPI	21.8499	1	3779850							Keep	5	5	5	18	18	18	46.655	0.00041152	7.4452	27.5046	27	1.33056	0.0986538	-11.0576	-1.85403	0.149581	P34949
	P35754	Glutaredoxin-1	GLRX	22.3359	1	5294000				+	RAF1_WDR31		Keep	3	3	3	37.7	37.7	37.7	11.776	0.0003864	6.2701	26.923	20	2.29543	0.0336	-15.05	-3.16169	0.144205	P35754
	P36404	ADP-ribosylation factor-like protein 2	ARL2	22.5027	1	5942900							Keep	4	4	4	27.2	27.2	27.2	20.878	0	11.702	28.0284	24	1.32213	0.0995215	-11.2063	-1.84218	0.142391	P36404
	P37198	Nuclear pore glycoprotein p62	NUP62	21.5783	1	3131150				+	RAF1_WDR31		Keep	3	3	3	8	8	8	53.254	0.00037594	5.7749	27.1736	47	2.29549	0.0352258	-14.488	-3.16176	0.152643	P37198
	P40616	ADP-ribosylation factor-like protein 1	ARL1	22.5296	1	6054750				+	RAF1_WDR31		Keep	3	3	3	18.8	18.8	18.8	20.417	0.0013436	4.3195	28.5929	39	1.98478	0.0401037	-14.9177	-2.74335	0.142099	P40616
	P40763	Signal transducer and activator of transcription 3	STAT3	21.957	1	4071000							Keep	5	5	5	11.4	11.4	11.4	88.067	0	19.261	26.8517	16	1.34514	0.0944742	-11.0737	-1.87447	0.148385	P40763
	P41214	Eukaryotic translation initiation factor 2D	EIF2D	21.648	1	3286150				+	RAF1_WDR31		Keep	5	5	5	15.1	15.1	15.1	64.706	0.0003876	6.3292	27.4195	25	2.03148	0.0383968	-14.5285	-2.80602	0.151853	P41214
	P42785	Lysosomal Pro-X carboxypeptidase	PRCP	21.355	1	2682300							Keep	3	3	3	7.5	7.5	7.5	55.799	0.00037779	5.8193	27.1701	39	1.34368	0.0947734	-10.8791	-1.87242	0.15519	P42785
	P46063	ATP-dependent DNA helicase Q1	RECQL	22.8541	1	7581850				+	RAF1_WDR31		Keep	11	11	11	24.2	24.2	24.2	73.457	0	13.802	28.7247	43	2.2912	0.0280755	-15.3324	-3.15595	0.138619	P46063
	P46736	Lys-63-specific deubiquitinase BRCC36	BRCC3	22.4762	1	5834700				+	RAF1_WDR31		Keep	8	8	8	25.9	25.9	25.9	36.072	0	14.505	28.171	78	2.25318	0.0290562	-14.8552	-3.1045	0.142678	P46736
	P48426;P78356	Phosphatidylinositol 5-phosphate 4-kinase type-2 alpha;Phosphatidylinositol 5-phosphate 4-kinase type-2 beta	PIP4K2A;PIP4K2B	21.6139	1	3209500				+	RAF1_WDR31		Keep	3	3	3	9.9	9.9	9.9	46.224	0	7.9035	26.9071	25	2.29535	0.0326269	-14.5161	-3.16158	0.152238	P48426;P78356
	P48507	Glutamate--cysteine ligase regulatory subunit	GCLM	21.9196	1	3967000				+	RAF1_WDR31		Keep	4	4	4	20.8	20.8	20.8	30.727	0.000356	5.0811	26.7272	9	2.29549	0.0355122	-14.739	-3.16176	0.148802	P48507
	P48651	Phosphatidylserine synthase 1	PTDSS1	23.1651	1	9405350				+	RAF1_WDR31		Keep	6	6	6	16.1	16.1	16.1	55.527	0	9.2694	28.6443	32	2.31382	0.0423226	-15.4463	-3.18662	0.135339	P48651
	P49674	Casein kinase I isoform epsilon	CSNK1E	21.5825	1	3140400				+	RAF1_WDR31		Keep	4	4	3	12.7	12.7	10.1	47.315	0.00068166	4.4801	27.1444	16	2.03964	0.0387692	-14.4392	-2.81697	0.152594	P49674
	P49903	Selenide, water dikinase 1	SEPHS1	23.4547	1	11496500							Keep	6	6	6	26.8	26.8	26.8	42.91	0	13.972	28.6139	57	1.34429	0.0947192	-11.7707	-1.87328	0.132331	P49903
	P50851	Lipopolysaccharide-responsive and beige-like anchor protein	LRBA	23.2685	1	10104800				+	RAF1_WDR31		Keep	11	11	10	5.3	5.3	4.8	319.1	0	52.15	28.9139	105	2.37365	0.0443529	-15.6958	-3.2679	0.134259	P50851
	P51452	Dual specificity protein phosphatase 3	DUSP3	22.8128	1	7367700							Keep	5	5	5	37.3	37.3	37.3	20.478	0.00040667	7.1798	28.3943	33	1.33469	0.0977508	-11.4358	-1.85982	0.139059	P51452
	P51580	Thiopurine S-methyltransferase	TPMT	20.7925	1	1816250				+	RAF1_WDR31		Keep	3	3	3	17.6	17.6	17.6	28.18	0.0012887	3.8313	25.7634	19	2.29574	0.0386195	-13.9371	-3.1621	0.161732	P51580
	P51617	Interleukin-1 receptor-associated kinase 1	IRAK1	22.3951	1	5515550							Keep	12	12	12	26.5	26.5	26.5	76.536	0	180.46	28.4343	74	1.31891	0.0996616	-11.0784	-1.83765	0.14356	P51617;P51955
	P51784	Ubiquitin carboxyl-terminal hydrolase 11	USP11	22.0983	1	4489950				+	RAF1_WDR31		Keep	8	7	7	11	10.1	10.1	109.82	0	12.828	27.9869	38	2.01507	0.0393822	-14.6993	-2.78399	0.146817	P51784
	P52306	Rap1 GTPase-GDP dissociation stimulator 1	RAP1GDS1	21.9256	1	3983450							Keep	6	6	6	13	13	13	66.316	0	11.316	27.7692	54	1.31603	0.100595	-10.9608	-1.8336	0.148735	P52306
	P52564	Dual specificity mitogen-activated protein kinase kinase 6	MAP2K6	21.2989	1	2579950				+	RAF1_WDR31		Keep	4	4	4	13.2	13.2	13.2	37.492	0.0026627	2.9191	26.4786	9	3.56745	0.0136	-17.8007	-4.99478	0.155834	P52564;P46734
	P53611	Geranylgeranyl transferase type-2 subunit beta	RABGGTB	21.7213	1	3457600							Keep	4	4	4	18.4	18.4	18.4	36.924	0.00037216	5.6537	27.0592	11	1.33382	0.0976612	-10.9631	-1.85861	0.151025	P53611
	P54687	Branched-chain-amino-acid aminotransferase, cytosolic	BCAT1	22.0499	1	4341800				+	RAF1_WDR31		Keep	5	5	5	15.8	15.8	15.8	42.966	0.00038986	6.431	27.636	13	2.29785	0.041181	-14.6842	-3.16496	0.147353	P54687
	P55011	Solute carrier family 12 member 2	SLC12A2	22.2414	1	4958100				+	RAF1_WDR31		Keep	5	5	5	8.5	8.5	8.5	131.45	0	19.452	27.8572	56	2.04242	0.0389264	-14.8454	-2.8207	0.145241	P55011
	P55957	BH3-interacting domain death agonist;BH3-interacting domain death agonist p15;BH3-interacting domain death agonist p13;BH3-interacting domain death agonist p11	BID	22.347	1	5334950				+	RAF1_WDR31		Keep	5	5	5	42.1	42.1	42.1	21.994	0	16.232	27.4773	51	17.4527	0	-22.4326	-142.619	0.144084	P55957
	P56537	Eukaryotic translation initiation factor 6	EIF6	23.835	1	14964500				+	RAF1_WDR31		Keep	5	5	5	26.1	26.1	26.1	26.599	0	23.995	29.1136	83	2.35028	0.0435135	-15.8492	-3.23612	0.128453	P56537
	P57076	UPF0769 protein C21orf59	C21orf59	22.2986	1	5158700				+	RAF1_WDR31		Keep	7	7	7	38.3	38.3	38.3	33.224	0	17.738	27.4774	45	2.05242	0.0391193	-14.9494	-2.83413	0.144614	P57076
	P57081	tRNA (guanine-N(7)-)-methyltransferase non-catalytic subunit WDR4	WDR4	22.4083	1	5566450							Keep	6	6	6	27.9	27.9	27.9	45.489	0	15.799	27.8119	26	1.38407	0.0861481	-11.4289	-1.92882	0.143416	P57081
	P57105	Synaptojanin-2-binding protein	SYNJ2BP	21.8471	1	3772550				+	RAF1_WDR31		Keep	3	3	3	37.2	37.2	37.2	15.928	0.00036324	5.3335	27.6804	53	2.02031	0.0395889	-14.5728	-2.79102	0.149612	P57105
	P57737	Coronin-7	CORO7	21.6875	1	3377350				+	RAF1_WDR31		Keep	4	4	4	7.2	7.2	7.2	100.6	0	8.7109	27.14	51	2.29557	0.0357705	-14.5847	-3.16187	0.151407	P57737
	P61009	Signal peptidase complex subunit 3	SPCS3	22.7	1	6813750				+	RAF1_WDR31		Keep	3	3	3	17.8	17.8	17.8	20.313	0.0023711	2.9309	28.2703	28	3.5213	0.0111304	-18.8737	-4.92299	0.140265	P61009
	P61964	WD repeat-containing protein 5	WDR5	22.2136	1	4863550				+	RAF1_WDR31		Keep	4	4	4	24	24	24	36.588	0.00069881	4.8162	27.9585	24	3.49047	0.0110943	-18.5007	-4.87529	0.145546	P61964
	P62253	Ubiquitin-conjugating enzyme E2 G1;Ubiquitin-conjugating enzyme E2 G1, N-terminally processed	UBE2G1	21.8837	1	3869400							Keep	3	3	3	23.5	23.5	23.5	19.509	0	8.6526	27.5119	36	1.35865	0.0909123	-11.0697	-1.89337	0.149203	P62253
	P62273	40S ribosomal protein S29	RPS29	23.5723	1	12473200				+	RAF1_WDR31		Keep	2	2	2	33.9	33.9	33.9	6.6767	0	22.188	29.4343	71	2.30789	0.0408485	-15.5283	-3.17858	0.131123	P62273
	P62330	ADP-ribosylation factor 6	ARF6	22.7618	1	7111950				+	RAF1_WDR31		Keep	3	3	3	24.6	24.6	24.6	20.082	0.00035373	5.007	28.3637	22	2.30568	0.04152	-15.1555	-3.17558	0.139603	P62330
	P62877	E3 ubiquitin-protein ligase RBX1;E3 ubiquitin-protein ligase RBX1, N-terminally processed	RBX1	22.4089	1	5568800							Keep	3	3	3	25	25	25	12.274	0	40.472	28.3651	74	1.33441	0.0977807	-11.2345	-1.85943	0.143409	P62877
	P62879	Guanine nucleotide-binding protein G(I)/G(S)/G(T) subunit beta-2	GNB2	22.8201	1	7405250				+	RAF1_WDR31		Keep	7	4	3	22.4	13.2	9.4	37.331	0	12.867	28.4455	62	2.29557	0.0360661	-15.3527	-3.16188	0.138981	P62879
	P63172	Dynein light chain Tctex-type 1	DYNLT1	23.8249	1	14859500							Keep	3	3	3	54.9	54.9	54.9	12.452	0	152.1	29.2815	102	1.33045	0.0985344	-11.976	-1.85387	0.128555	P63172
	P82909	28S ribosomal protein S36, mitochondrial	MRPS36	21.9181	1	3962750							Keep	4	4	4	57.3	57.3	57.3	11.466	0	17.682	27.789	46	1.33685	0.0963553	-11.1362	-1.86285	0.148819	P82909
	P82932	28S ribosomal protein S6, mitochondrial	MRPS6	22.4728	1	5820700				+	RAF1_WDR31		Keep	2	2	2	16.8	16.8	16.8	14.226	0.0015277	3.2169	27.9016	41	2.29513	0.0310355	-15.145	-3.16128	0.142716	P82932
	Q00013	55 kDa erythrocyte membrane protein	MPP1	21.2588	1	2509250				+	RAF1_WDR31		Keep	2	2	2	6.9	6.9	6.9	52.296	0	11.156	26.7078	20	2.29537	0.0331212	-14.2723	-3.1616	0.156296	Q00013
	Q00535	Cyclin-dependent-like kinase 5	CDK5	22.6562	1	6609700							Keep	6	5	5	18.5	15.8	15.8	33.304	0	9.0901	28.1289	61	1.34432	0.0948542	-11.3053	-1.87332	0.140735	Q00535
	Q02252	Methylmalonate-semialdehyde dehydrogenase [acylating], mitochondrial	ALDH6A1	21.9671	1	4099700				+	RAF1_WDR31		Keep	5	5	5	11.4	11.4	11.4	57.839	0.0018309	3.1949	27.4389	15	3.4951	0.0105385	-18.1467	-4.88245	0.148273	Q02252
	Q06546	GA-binding protein alpha chain	GABPA	21.4813	1	2927650							Keep	3	3	3	8.4	8.4	8.4	51.295	0.00036206	5.289	26.9226	21	1.33875	0.0953983	-10.8181	-1.86551	0.153745	Q06546
	Q07954	Prolow-density lipoprotein receptor-related protein 1;Low-density lipoprotein receptor-related protein 1 85 kDa subunit;Low-density lipoprotein receptor-related protein 1 515 kDa subunit;Low-density lipoprotein receptor-related protein 1 intracellular domain	LRP1	22.2623	1	5030450							Keep	10	10	10	3.9	3.9	3.9	504.6	0.00039872	6.8412	27.6446	20	1.32081	0.0994642	-11.0483	-1.84032	0.145011	Q07954
	Q10471	Polypeptide N-acetylgalactosaminyltransferase 2;Polypeptide N-acetylgalactosaminyltransferase 2 soluble form	GALNT2	21.7435	1	3511100							Keep	5	5	5	13.5	13.5	13.5	64.732	0	17.748	27.6258	56	1.3281	0.0991013	-10.947	-1.85057	0.150775	Q10471
	Q12834	Cell division cycle protein 20 homolog	CDC20	21.2408	1	2478100				+	RAF1_WDR31		Keep	7	7	7	20.6	20.6	20.6	54.722	0	13.289	26.978	23	3.6207	0.0214545	-17.761	-5.07828	0.156504	Q12834
	Q12959	Disks large homolog 1	DLG1	21.86	1	3806500							Keep	7	7	7	13.1	13.1	13.1	100.45	0	9.5104	27.7187	35	1.32732	0.0992189	-10.92	-1.84947	0.149467	Q12959;Q15700
	Q13043	Serine/threonine-protein kinase 4;Serine/threonine-protein kinase 4 37kDa subunit;Serine/threonine-protein kinase 4 18kDa subunit	STK4	22.3867	1	5483450							Keep	5	5	5	15.2	15.2	15.2	55.63	0.00038941	6.411	28.059	17	1.33131	0.0983601	-11.2327	-1.85507	0.143652	Q13043;Q13188
	Q13123	Protein Red	IK	22.2807	1	5095300				+	RAF1_WDR31		Keep	7	7	7	15.3	15.3	15.3	65.601	0	8.4181	27.6228	36	3.6722	0.0182857	-18.6124	-5.15968	0.144809	Q13123
	Q13136	Liprin-alpha-1	PPFIA1	22.5546	1	6160250				+	RAF1_WDR31		Keep	10	10	8	12.5	12.5	10.1	135.78	0	42.292	28.2066	57	2.27874	0.0287805	-14.9486	-3.13908	0.14183	Q13136;O75334
	Q13325	Interferon-induced protein with tetratricopeptide repeats 5	IFIT5	21.3754	1	2720400				+	RAF1_WDR31		Keep	4	4	4	12.9	12.9	12.9	55.846	0.00069013	4.6691	26.6509	8	2.29536	0.0328722	-14.3703	-3.16158	0.154956	Q13325
	Q13485	Mothers against decapentaplegic homolog 4	SMAD4	21.8474	1	3773350							Keep	4	4	4	10.5	10.5	10.5	60.438	0	26.374	27.3788	44	1.35678	0.0913665	-11.2011	-1.89076	0.149609	Q13485
	Q13505	Metaxin-1	MTX1	21.5687	1	3110550				+	RAF1_WDR31		Keep	3	3	3	8.2	8.2	8.2	51.476	0.0012862	3.794	27.1356	21	2.0523	0.0389406	-14.4646	-2.83397	0.152751	Q13505
	Q13610	Periodic tryptophan protein 1 homolog	PWP1	22.5536	1	6155950							Keep	5	5	5	15	15	15	55.827	0	8.3293	28.3189	36	1.32376	0.099592	-11.2485	-1.84447	0.141841	Q13610
	Q13823	Nucleolar GTP-binding protein 2	GNL2	21.1319	1	2298000				+	RAF1_WDR31		Keep	3	3	3	4.9	4.9	4.9	83.654	0.0012281	3.2847	26.8193	12	1.97211	0.0405147	-14.0389	-2.72636	0.157763	Q13823
	Q14139	Ubiquitin conjugation factor E4 A	UBE4A	21.1899	1	2392200				+	RAF1_WDR31		Keep	3	3	3	3.8	3.8	3.8	122.56	0.0003951	6.6671	26.6629	25	3.57053	0.0224444	-17.6889	-4.9996	0.157092	Q14139
	Q14181	DNA polymerase alpha subunit B	POLA2	22.3208	1	5238850							Keep	5	5	5	13	13	13	65.947	0.00038344	6.1105	27.7883	26	1.33997	0.0957324	-11.2239	-1.86723	0.14437	Q14181
	Q14240	Eukaryotic initiation factor 4A-II;Eukaryotic initiation factor 4A-II, N-terminally processed	EIF4A2	22.7673	1	7139150				+	RAF1_WDR31		Keep	13	4	4	37.6	15.7	15.7	46.402	0.0013093	3.969	28.3054	11	3.51115	0.01048	-18.8962	-4.90725	0.139544	Q14240
	Q14244	Ensconsin	MAP7	21.4841	1	2933300				+	RAF1_WDR31		Keep	5	5	5	9.2	9.2	9.2	84.051	0	10.081	27.3409	43	3.44531	0.0113571	-18.0468	-4.80583	0.153714	Q14244
	Q14258	E3 ubiquitin/ISG15 ligase TRIM25	TRIM25	21.377	1	2723500				+	RAF1_WDR31		Keep	7	7	7	14.6	14.6	14.6	70.973	0	9.7549	27.0818	17	3.6031	0.0181333	-17.8515	-5.05061	0.154937	Q14258
	Q14684	Ribosomal RNA processing protein 1 homolog B	RRP1B	22.4271	1	5639300				+	RAF1_WDR31		Keep	7	7	7	15	15	15	84.427	0	24.048	28.0675	108	3.53051	0.0118095	-18.6492	-4.93727	0.143212	Q14684
	Q15067	Peroxisomal acyl-coenzyme A oxidase 1	ACOX1	21.0648	1	2193550				+	RAF1_WDR31		Keep	4	4	4	11.2	11.2	11.2	74.423	0.0012567	3.5154	25.7394	7	2.04905	0.0396727	-14.0517	-2.8296	0.158543	Q15067
	Q15075	Early endosome antigen 1	EEA1	22.287	1	5117550				+	RAF1_WDR31		Keep	15	15	15	14	14	14	162.46	0	25.095	28.0083	49	2.29244	0.0281013	-14.8838	-3.15763	0.14474	Q15075
	Q15165	Serum paraoxonase/arylesterase 2	PON2	22.3725	1	5429900							Keep	4	4	4	18.6	18.6	18.6	39.396	0.001308	3.9603	28.3725	19	1.31434	0.100939	-11.1567	-1.83122	0.143806	Q15165
	Q15208	Serine/threonine-protein kinase 38	STK38	21.3716	1	2713350				+	RAF1_WDR31		Keep	3	3	2	8.2	8.2	5.8	54.19	0.00070102	4.8523	26.8284	29	2.06144	0.0385472	-14.2887	-2.84625	0.154999	Q15208
	Q15257	Serine/threonine-protein phosphatase 2A activator	PPP2R4	22.4189	1	5607300				+	RAF1_WDR31		Keep	6	6	6	25.1	25.1	25.1	40.667	0.0004095	7.3551	28.0727	25	2.04663	0.0387665	-14.9677	-2.82636	0.143301	Q15257
	Q15382	GTP-binding protein Rheb	RHEB	23.0773	1	8850200				+	RAF1_WDR31		Keep	3	3	3	18.5	18.5	18.5	20.497	0	9.8636	28.2713	36	3.59317	0.019	-19.2661	-5.03503	0.136259	Q15382
	Q15398	Disks large-associated protein 5	DLGAP5	21.542	1	3053400				+	RAF1_WDR31		Keep	6	6	6	9.8	9.8	9.8	95.114	0	40.21	26.8865	35	3.56944	0.01632	-18.0169	-4.99789	0.153055	Q15398
	Q15437	Protein transport protein Sec23B	SEC23B	21.6046	1	3188800				+	RAF1_WDR31		Keep	7	5	5	12.8	9.9	9.9	86.478	0	31.521	27.3225	32	2.34669	0.0410633	-14.5456	-3.23123	0.152344	Q15437
	Q15773	Myeloid leukemia factor 2	MLF2	22.005	1	4208950				+	RAF1_WDR31		Keep	4	4	4	25.8	25.8	25.8	28.147	0.0003867	6.2774	28.0526	26	2.0302	0.0386988	-14.7105	-2.8043	0.147851	Q15773
	Q16539	Mitogen-activated protein kinase 14	MAPK14	21.9178	1	3962050				+	RAF1_WDR31		Keep	4	4	4	16.9	16.9	16.9	41.293	0	9.4577	27.4213	63	3.5682	0.0145714	-18.2184	-4.99596	0.148822	Q16539
	Q16595	Frataxin, mitochondrial;Frataxin intermediate form;Frataxin(56-210);Frataxin(78-210);Frataxin mature form	FXN	22.509	1	5968950				+	RAF1_WDR31		Keep	3	3	3	19.5	19.5	19.5	23.135	0.00037147	5.6372	28.2116	37	3.70607	0.014	-18.9403	-5.21356	0.142322	Q16595
	Q16637	Survival motor neuron protein	SMN1	22.3612	1	5387600				+	RAF1_WDR31		Keep	7	7	7	38.8	38.8	38.8	31.848	0	31.476	28.1645	56	2.29603	0.040785	-14.8791	-3.1625	0.143929	Q16637
	Q16740	ATP-dependent Clp protease proteolytic subunit, mitochondrial	CLPP	23.261	1	10052300							Keep	6	6	6	26	26	26	30.18	0	13.148	28.8553	47	1.32606	0.0995235	-11.6191	-1.8477	0.134337	Q16740
	Q16795	NADH dehydrogenase [ubiquinone] 1 alpha subcomplex subunit 9, mitochondrial	NDUFA9	21.5095	1	2985400				+	RAF1_WDR31		Keep	4	4	4	15.9	15.9	15.9	42.509	0.0012516	3.4789	27.5489	18	2.20384	0.0310526	-14.2244	-3.03786	0.153424	Q16795
	Q16836	Hydroxyacyl-coenzyme A dehydrogenase, mitochondrial	HADH	23.8912	1	15558000				+	RAF1_WDR31		Keep	6	6	6	25.5	25.5	25.5	34.293	0	36.901	29.5109	100	3.5303	0.0115349	-19.8229	-4.93695	0.127887	Q16836
	Q16881	Thioredoxin reductase 1, cytoplasmic	TXNRD1	21.9617	1	4084400							Keep	4	4	4	8	8	8	70.905	0.0013119	3.9841	27.624	15	1.31248	0.101464	-10.9674	-1.8286	0.148333	Q16881
	Q1KMD3	Heterogeneous nuclear ribonucleoprotein U-like protein 2	HNRNPUL2	22.1083	1	4521300				+	RAF1_WDR31		Keep	6	6	6	11.8	11.8	11.8	85.104	0	7.8225	27.6236	37	2.29351	0.028359	-14.7343	-3.15908	0.146706	Q1KMD3
	Q27J81	Inverted formin-2	INF2	21.7956	1	3640200				+	RAF1_WDR31		Keep	6	6	6	8.8	8.8	8.8	135.62	0	19.349	26.8347	34	2.23875	0.0294783	-14.3811	-3.08499	0.15019	Q27J81
	Q2TAL8	Glutamine-rich protein 1	QRICH1	21.2757	1	2538750				+	RAF1_WDR31		Keep	4	4	4	5.7	5.7	5.7	86.435	0.00069614	4.759	26.9392	48	2.38026	0.0449697	-14.2873	-3.27691	0.156102	Q2TAL8
	Q32P41	tRNA (guanine(37)-N1)-methyltransferase	TRMT5	21.6429	1	3274600				+	RAF1_WDR31		Keep	3	3	3	8.4	8.4	8.4	58.246	0.007943	2.2445	26.8206	10	2.29582	0.0396727	-14.4723	-3.16221	0.15191	Q32P41
	Q3ZCW2	Galectin-related protein	LGALSL	22.1189	1	4554600				+	RAF1_WDR31		Keep	5	5	5	37.2	37.2	37.2	18.986	0.0010149	4.4105	27.347	14	2.37318	0.0437681	-14.9118	-3.26727	0.146589	Q3ZCW2
	Q4G0N4	NAD kinase 2, mitochondrial	NADK2	22.2024	1	4825950				+	RAF1_WDR31		Keep	5	5	5	14.9	14.9	14.9	49.432	0	10.283	28.0098	59	2.27962	0.0289325	-14.8015	-3.14026	0.145669	Q4G0N4
	Q4J6C6	Prolyl endopeptidase-like	PREPL	24.5243	1	24129500				+	RAF1_WDR31		Keep	9	9	9	16	16	16	83.926	0	40.8	30.1631	50	17.069	0	-24.6478	-130.554	0.121626	Q4J6C6
	Q4VC31	Coiled-coil domain-containing protein 58	CCDC58	22.1999	1	4817650							Keep	4	4	4	44.4	44.4	44.4	16.62	0	9.5927	27.9703	48	1.30607	0.101728	-11.1247	-1.81957	0.145696	Q4VC31
	Q53H82	Beta-lactamase-like protein 2	LACTB2	21.5784	1	3131400							Keep	8	8	8	34.4	34.4	34.4	32.805	0	8.0814	27.0494	32	1.33376	0.097522	-10.9076	-1.85852	0.152641	Q53H82
	Q5BKZ1	DBIRD complex subunit ZNF326	ZNF326	21.8328	1	3735450				+	RAF1_WDR31		Keep	4	4	4	8.8	8.8	8.8	65.653	0.0012821	3.7308	27.383	5	2.32214	0.0433563	-14.6803	-3.1979	0.149772	Q5BKZ1
	Q5F1R6	DnaJ homolog subfamily C member 21	DNAJC21	21.4761	1	2917050				+	RAF1_WDR31		Keep	5	5	5	13.9	13.9	13.9	62.027	0	12.646	26.3823	44	3.56747	0.014069	-17.979	-4.99482	0.153805	Q5F1R6
	Q5JS54	Proteasome assembly chaperone 4	PSMG4	21.92	1	3967950				+	RAF1_WDR31		Keep	1	1	1	20.3	20.3	20.3	13.775	0.00035474	5.0282	27.5255	48	2.29471	0.0297687	-14.7892	-3.16071	0.148798	Q5JS54
	Q5JSL3	Dedicator of cytokinesis protein 11	DOCK11	21.5313	1	3030900				+	RAF1_WDR31		Keep	5	5	5	3.3	3.3	3.3	237.67	0.00035162	4.8969	27.1492	11	2.29542	0.0333435	-14.4858	-3.16167	0.153176	Q5JSL3
	Q5JTZ9	Alanine--tRNA ligase, mitochondrial	AARS2	21.7565	1	3542850				+	RAF1_WDR31		Keep	5	5	5	6.3	6.3	6.3	107.34	0.00035702	5.1191	26.9337	16	2.03912	0.0382785	-14.5357	-2.81627	0.150629	Q5JTZ9
	Q5SY16	Polynucleotide 5-hydroxyl-kinase NOL9	NOL9	23.1297	1	9177950							Keep	4	4	4	9.5	9.5	9.5	79.322	0.00035186	4.9086	28.5026	16	1.321	0.0996947	-11.5013	-1.8406	0.135709	Q5SY16
	Q5T1M5	FK506-binding protein 15	FKBP15	20.5355	1	1519850							Keep	6	6	6	8	8	8	133.63	0	22.896	25.7882	21	1.34106	0.0950821	-10.4337	-1.86875	0.16478	Q5T1M5
	Q5T6F2	Ubiquitin-associated protein 2	UBAP2	22.3858	1	5480150							Keep	11	11	11	16.7	16.7	16.7	117.11	0	17.379	28.0096	63	1.34426	0.0945846	-11.2983	-1.87324	0.143661	Q5T6F2
	Q5T6V5	UPF0553 protein C9orf64	C9orf64	21.8754	1	3847350				+	RAF1_WDR31		Keep	6	6	6	20.5	20.5	20.5	39.028	0.0004042	7.0551	27.3725	26	2.00667	0.0394829	-14.498	-2.77272	0.149295	Q5T6V5
	Q5UIP0	Telomere-associated protein RIF1	RIF1	21.8648	1	3819100				+	RAF1_WDR31		Keep	13	13	13	10.3	10.3	10.3	274.46	0	38.432	27.4134	83	2.03623	0.038473	-14.5176	-2.8124	0.149414	Q5UIP0
	Q68E01	Integrator complex subunit 3	INTS3	22.1377	1	4614400							Keep	4	4	4	7.5	7.5	7.5	118.07	0	118.27	27.9659	17	1.33912	0.0953576	-11.2238	-1.86603	0.146382	Q68E01
	Q69YN2	CWF19-like protein 1	CWF19L1	21.6744	1	3346950				+	RAF1_WDR31		Keep	7	7	7	18	18	18	60.618	0	10.124	27.2753	23	2.29517	0.0312286	-14.6039	-3.16133	0.151554	Q69YN2
	Q6NZY4	Zinc finger CCHC domain-containing protein 8	ZCCHC8	22.1346	1	4604450				+	RAF1_WDR31		Keep	6	6	6	13	13	13	78.576	0	19.827	26.9116	25	2.04134	0.0388448	-14.8011	-2.81925	0.146416	Q6NZY4
	Q6P1Q9	Methyltransferase-like protein 2B	METTL2B	21.5867	1	3149600							Keep	3	3	2	12.4	12.4	7.4	43.426	0.000702	4.8735	27.0402	41	1.36431	0.0903376	-10.9354	-1.90127	0.152546	Q6P1Q9
	Q6P996	Pyridoxal-dependent decarboxylase domain-containing protein 1	PDXDC1	21.8015	1	3655100							Keep	7	7	7	13.5	13.5	13.5	86.706	0	17.327	27.5853	33	1.31437	0.101078	-10.8627	-1.83127	0.150123	Q6P996;Q6P474
	Q6PGP7	Tetratricopeptide repeat protein 37	TTC37	22.0885	1	4459500				+	RAF1_WDR31		Keep	7	7	7	7.2	7.2	7.2	175.48	0	9.9273	27.9056	68	2.31013	0.0406122	-14.7973	-3.1816	0.146926	Q6PGP7
	Q6PJT7	Zinc finger CCCH domain-containing protein 14	ZC3H14	21.6134	1	3208400							Keep	6	6	6	11.4	11.4	11.4	82.875	0	20.485	27.4159	39	1.31817	0.099609	-10.785	-1.83662	0.152244	Q6PJT7
	Q6QNY1	Biogenesis of lysosome-related organelles complex 1 subunit 2	BLOC1S2	22.679	1	6715000							Keep	2	2	2	28.9	28.9	28.9	15.961	0	10.134	28.0563	35	1.31874	0.0996259	-11.2958	-1.83742	0.140491	Q6QNY1
	Q6UX04	Peptidyl-prolyl cis-trans isomerase CWC27 homolog	CWC27	22.6879	1	6756850							Keep	7	7	7	26.9	26.9	26.9	53.846	0	12.615	27.7336	44	1.36392	0.0901193	-11.5333	-1.90073	0.140394	Q6UX04
	Q6WKZ4	Rab11 family-interacting protein 1	RAB11FIP1	21.3811	1	2731100							Keep	5	5	5	4.9	4.9	4.9	137.17	0.00038911	6.402	26.6536	30	1.34177	0.0949109	-10.7371	-1.86974	0.154891	Q6WKZ4;Q7L804
	Q6YP21	Kynurenine--oxoglutarate transaminase 3	CCBL2	23.2884	1	10244600				+	RAF1_WDR31		Keep	6	6	6	15.9	15.9	15.9	51.4	0	8.5135	28.7886	52	3.52406	0.0111111	-19.3167	-4.92726	0.134053	Q6YP21
	Q7L266	Isoaspartyl peptidase/L-asparaginase;Isoaspartyl peptidase/L-asparaginase alpha chain;Isoaspartyl peptidase/L-asparaginase beta chain	ASRGL1	22.4538	1	5744600							Keep	6	6	6	34.7	34.7	34.7	32.054	0	93.011	27.868	53	1.32339	0.0995617	-11.2573	-1.84396	0.142922	Q7L266
	Q7L2J0	7SK snRNA methylphosphate capping enzyme	MEPCE	22.3412	1	5313200							Keep	10	10	10	23.7	23.7	23.7	74.354	0	14.92	28.2255	49	1.33399	0.0977684	-11.209	-1.85883	0.144148	Q7L2J0
	Q7LGA3	Heparan sulfate 2-O-sulfotransferase 1	HS2ST1	21.9296	1	3994600				+	RAF1_WDR31		Keep	4	4	4	12.4	12.4	12.4	41.881	0	24.291	27.2712	47	3.5701	0.0183636	-18.2718	-4.99894	0.14869	Q7LGA3
	Q7Z434	Mitochondrial antiviral-signaling protein	MAVS	21.5061	1	2978350				+	RAF1_WDR31		Keep	4	4	4	11.9	11.9	11.9	56.527	0.00038037	5.9782	26.9952	24	2.31239	0.0411667	-14.3487	-3.18468	0.153463	Q7Z434
	Q7Z460	CLIP-associating protein 1	CLASP1	21.9201	1	3968450				+	RAF1_WDR31		Keep	7	6	6	7.1	5.9	5.9	169.45	0	14.037	27.6611	38	2.03769	0.0385439	-14.6763	-2.81435	0.148796	Q7Z460
	Q7Z4H7	HAUS augmin-like complex subunit 6	HAUS6	21.8067	1	3668300				+	RAF1_WDR31		Keep	3	3	3	3.9	3.9	3.9	108.62	0.00035524	5.0635	27.2982	15	2.24528	0.0295111	-14.4676	-3.09382	0.150065	Q7Z4H7
	Q7Z5K2	Wings apart-like protein homolog	WAPAL	21.6147	1	3211350				+	RAF1_WDR31		Keep	7	7	7	9	9	9	132.94	0	7.5806	26.9403	24	2.29572	0.0382807	-14.4983	-3.16208	0.152229	Q7Z5K2
	Q86TI2	Dipeptidyl peptidase 9	DPP9	21.5844	1	3144400				+	RAF1_WDR31		Keep	5	5	5	9.6	9.6	9.6	98.262	0.00035881	5.1791	26.8968	35	3.60718	0.0203077	-18.0225	-5.05702	0.152573	Q86TI2
	Q86TU7	Histone-lysine N-methyltransferase setd3	SETD3	21.8128	1	3684000							Keep	4	4	4	7.9	7.9	7.9	67.256	0.00037133	5.6283	27.2715	29	1.35236	0.0932085	-11.0716	-1.88457	0.149996	Q86TU7
	Q86U90	YrdC domain-containing protein, mitochondrial	YRDC	21.1744	1	2366700				+	RAF1_WDR31		Keep	5	5	5	24.7	24.7	24.7	29.328	0.00068681	4.62	26.6085	18	2.29544	0.034125	-14.2356	-3.1617	0.157271	Q86U90
	Q86W42	THO complex subunit 6 homolog	THOC6	20.7118	1	1717400							Keep	3	3	3	10.3	10.3	10.3	37.535	0.00036443	5.3902	26.1949	27	1.34302	0.0948	-10.5092	-1.8715	0.162685	Q86W42
	Q86WJ1	Chromodomain-helicase-DNA-binding protein 1-like	CHD1L	21.9931	1	4174150							Keep	5	5	5	8.1	8.1	8.1	100.98	0.0023788	2.975	27.4239	7	1.3356	0.0970443	-11.2029	-1.8611	0.147984	Q86WJ1
	Q86X76	Nitrilase homolog 1	NIT1	21.7575	1	3545400				+	RAF1_WDR31		Keep	3	3	3	11.3	11.3	11.3	35.896	0	49.731	27.2301	54	2.29462	0.0290596	-14.7821	-3.16059	0.150617	Q86X76
	Q86Y82	Syntaxin-12	STX12	22.7731	1	7167650							Keep	6	6	6	31.5	31.5	31.5	31.642	0	16.801	28.2972	45	1.33362	0.0973225	-11.3713	-1.85832	0.139483	Q86Y82
	Q8IVD9	NudC domain-containing protein 3	NUDCD3	22.2347	1	4935400							Keep	4	4	4	18	18	18	40.822	0	26.922	28.1795	49	1.34976	0.0937023	-11.247	-1.88093	0.145313	Q8IVD9
	Q8IYB8	ATP-dependent RNA helicase SUPV3L1, mitochondrial	SUPV3L1	22.1143	1	4540250				+	RAF1_WDR31		Keep	4	4	4	6.9	6.9	6.9	87.99	0.0012598	3.5583	27.1874	13	2.29578	0.0389643	-14.7886	-3.16215	0.14664	Q8IYB8
	Q8IZ83	Aldehyde dehydrogenase family 16 member A1	ALDH16A1	21.9612	1	4083000							Keep	6	6	6	11.1	11.1	11.1	85.126	0	9.3096	27.493	43	1.30842	0.101897	-10.8806	-1.82289	0.148338	Q8IZ83
	Q8N3C0	Activating signal cointegrator 1 complex subunit 3	ASCC3	22.5621	1	6192500							Keep	5	5	5	2.9	2.9	2.9	251.46	0.00035765	5.1395	28.2175	34	1.32926	0.099172	-11.3394	-1.8522	0.141749	Q8N3C0
	Q8N5K1	CDGSH iron-sulfur domain-containing protein 2	CISD2	22.9007	1	7830650				+	RAF1_WDR31		Keep	3	3	3	29.6	29.6	29.6	15.278	0	19.233	28.2341	50	2.3471	0.0415897	-15.3971	-3.23179	0.138124	Q8N5K1
	Q8N6M0	OTU domain-containing protein 6B	OTUD6B	21.7833	1	3609400							Keep	3	3	3	13.7	13.7	13.7	33.812	0.001287	3.8072	27.0733	19	1.33687	0.096514	-10.9417	-1.86288	0.150327	Q8N6M0
	Q8N6R0	Methyltransferase-like protein 13	METTL13	21.6588	1	3310950							Keep	7	7	7	14	14	14	78.767	0	8.2387	27.289	32	1.3064	0.101743	-10.7773	-1.82004	0.15173	Q8N6R0
	Q8N6T3	ADP-ribosylation factor GTPase-activating protein 1	ARFGAP1	22.0651	1	4388050				+	RAF1_WDR31		Keep	6	6	6	20.9	20.9	20.9	44.667	0	8.9768	27.7238	34	2.23776	0.0294054	-14.5709	-3.08366	0.147184	Q8N6T3
	Q8N954	G patch domain-containing protein 11	GPATCH11	21.8387	1	3750750							Keep	2	2	2	14.7	14.7	14.7	30.198	0.003222	2.8134	27.021	4	1.34744	0.0934828	-11.0463	-1.87769	0.149706	Q8N954
	Q8N999	Uncharacterized protein C12orf29	C12orf29	21.6745	1	3347250				+	RAF1_WDR31		Keep	2	2	2	11.1	11.1	11.1	37.49	0.00039448	6.6442	27.4225	36	2.03931	0.0384407	-14.4798	-2.81653	0.151553	Q8N999
	Q8NBQ5	Estradiol 17-beta-dehydrogenase 11	HSD17B11	21.6203	1	3223700				+	RAF1_WDR31		Keep	5	5	5	21.7	21.7	21.7	32.935	0	10.834	27.4888	43	3.54757	0.0130811	-18.0414	-4.96379	0.152166	Q8NBQ5
	Q8NBT2	Kinetochore protein Spc24	SPC24	23.3587	1	10756500							Keep	5	5	5	41.1	41.1	41.1	22.478	0	10.632	28.7322	55	1.35186	0.0933333	-11.7239	-1.88387	0.133323	Q8NBT2
	Q8NC96	Adaptin ear-binding coat-associated protein 1	NECAP1	22.027	1	4273450							Keep	5	5	5	33.8	33.8	33.8	29.737	0.00040502	7.0854	27.4952	46	1.33928	0.0955017	-11.1109	-1.86625	0.147607	Q8NC96
	Q8NFC6	Biorientation of chromosomes in cell division protein 1-like 1	BOD1L1	21.5529	1	3076550				+	RAF1_WDR31		Keep	13	13	11	7.4	7.4	6.6	330.46	0	15.956	27.1255	37	2.05628	0.0387963	-14.4143	-2.83931	0.152931	Q8NFC6
	Q8NFW8	N-acylneuraminate cytidylyltransferase	CMAS	21.8879	1	3880800				+	RAF1_WDR31		Keep	5	5	5	12.2	12.2	12.2	48.379	0.00037908	5.9162	27.4963	62	2.23551	0.0294409	-14.4848	-3.08061	0.149155	Q8NFW8
	Q8TC07	TBC1 domain family member 15	TBC1D15	22.268	1	5050650				+	RAF1_WDR31		Keep	4	4	4	6.5	6.5	6.5	79.49	0.00035323	4.9818	27.9505	45	3.56909	0.0156923	-18.5495	-4.99736	0.144948	Q8TC07
	Q8TEX9	Importin-4	IPO4	23.0987	1	8982650				+	RAF1_WDR31		Keep	8	8	8	10.3	10.3	10.3	118.71	0	20.727	29.1897	72	2.22783	0.0297968	-15.2726	-3.07024	0.136034	Q8TEX9
	Q8WU79	Stromal membrane-associated protein 2	SMAP2	21.6149	1	3211650				+	RAF1_WDR31		Keep	4	4	3	9.3	9.3	7.5	46.785	0.0042808	2.584	27.2157	8	2.04625	0.0387193	-14.4481	-2.82585	0.152227	Q8WU79
	Q8WUD4	Coiled-coil domain-containing protein 12	CCDC12	21.9921	1	4171400				+	RAF1_WDR31		Keep	5	5	5	40.4	40.4	40.4	19.181	0	31.666	27.3336	15	2.06984	0.0378654	-14.8564	-2.85752	0.147994	Q8WUD4
	Q8WUH6	Transmembrane protein 263	TMEM263	22.482	1	5857950				+	RAF1_WDR31		Keep	2	2	2	22.4	22.4	22.4	11.748	0.0023725	2.9421	28.0314	6	2.32273	0.0436279	-15.0261	-3.1987	0.142616	Q8WUH6
	Q8WVV9	Heterogeneous nuclear ribonucleoprotein L-like	HNRNPLL	21.8228	1	3709550				+	RAF1_WDR31		Keep	9	9	9	23.8	23.8	23.8	60.082	0	9.7427	27.6221	40	3.54503	0.0127368	-18.1572	-4.95984	0.149884	Q8WVV9
	Q8WWY3	U4/U6 small nuclear ribonucleoprotein Prp31	PRPF31	22.3771	1	5447400				+	RAF1_WDR31		Keep	6	6	6	17.2	17.2	17.2	55.455	0	10.835	28.1332	56	2.31086	0.0409485	-14.9481	-3.18261	0.143755	Q8WWY3
	Q8WXD5	Gem-associated protein 6	GEMIN6	21.9967	1	4184800				+	RAF1_WDR31		Keep	4	4	4	28.7	28.7	28.7	18.824	0.0013223	4.0918	27.5689	27	3.56002	0.0117778	-18.2702	-4.9832	0.147943	Q8WXD5
	Q92530	Proteasome inhibitor PI31 subunit	PSMF1	23.733	1	13943000				+	RAF1_WDR31		Keep	4	4	4	19.9	19.9	19.9	29.816	0	69.303	29.1034	61	2.31987	0.043191	-15.8823	-3.19483	0.129485	Q92530
	Q92538	Golgi-specific brefeldin A-resistance guanine nucleotide exchange factor 1	GBF1	22.0634	1	4382700				+	RAF1_WDR31		Keep	10	10	10	7.4	7.4	7.4	206.44	0	24.371	27.8026	53	2.24117	0.029768	-14.573	-3.08826	0.147203	Q92538
	Q92544	Transmembrane 9 superfamily member 4	TM9SF4	21.3298	1	2635750				+	RAF1_WDR31		Keep	4	4	4	10.1	10.1	10.1	74.518	0.00035753	5.1369	26.6905	34	2.03007	0.03856	-14.2502	-2.80412	0.15548	Q92544
	Q92558	Wiskott-Aldrich syndrome protein family member 1	WASF1	22.5831	1	6283250				+	RAF1_WDR31		Keep	4	4	4	11.3	11.3	11.3	61.651	0.000409	7.3369	27.7108	15	2.32667	0.0439048	-15.0423	-3.20405	0.141522	Q92558
	Q92572	AP-3 complex subunit sigma-1	AP3S1	22.6878	1	6756350				+	RAF1_WDR31		Keep	5	5	5	34.7	34.7	34.7	21.732	0	10.05	28.2271	40	3.58597	0.0202353	-18.8735	-5.02375	0.140395	Q92572
	Q92599	Septin-8	SEPT8	22.1753	1	4736150							Keep	6	4	4	19.5	13.9	13.9	55.756	0.0004075	7.2366	27.5916	26	1.33921	0.0953897	-11.1574	-1.86616	0.145967	Q92599
	Q92620	Pre-mRNA-splicing factor ATP-dependent RNA helicase PRP16	DHX38	21.9861	1	4154150				+	RAF1_WDR31		Keep	7	7	7	7.7	7.7	7.7	140.5	0	7.9588	27.7035	47	2.03515	0.0383802	-14.7037	-2.81094	0.148061	Q92620
	Q92625	Ankyrin repeat and SAM domain-containing protein 1A	ANKS1A	20.6	1	1589400							Keep	3	3	3	4.5	4.5	4.5	123.11	0.00039262	6.5424	25.9803	30	1.31844	0.0996265	-10.2938	-1.83699	0.164011	Q92625
	Q92667	A-kinase anchor protein 1, mitochondrial	AKAP1	21.6694	1	3335300				+	RAF1_WDR31		Keep	6	6	6	10.7	10.7	10.7	97.34	0	7.9731	26.9543	32	3.57047	0.0212632	-18.0832	-4.9995	0.151611	Q92667
	Q92692	Nectin-2	PVRL2	21.8328	1	3735350				+	RAF1_WDR31		Keep	3	3	3	8.4	8.4	8.4	57.741	0.0013154	4.0323	27.3939	26	2.00766	0.0397395	-14.3853	-2.77405	0.149772	Q92692
	Q92820	Gamma-glutamyl hydrolase	GGH	22.2361	1	4940150				+	RAF1_WDR31		Keep	2	2	2	8.2	8.2	8.2	35.964	0.0013258	4.1191	27.5721	28	3.54068	0.0125128	-18.5106	-4.95308	0.145298	Q92820
	Q92990	Glomulin	GLMN	21.7894	1	3624500				+	RAF1_WDR31		Keep	6	6	6	9.8	9.8	9.8	68.207	0	16.396	27.4517	40	2.04774	0.0389867	-14.6681	-2.82785	0.15026	Q92990
	Q969T9	WW domain-binding protein 2	WBP2	22.0076	1	4216550							Keep	4	4	4	16.9	16.9	16.9	28.087	0.0021097	3.0962	27.5418	6	1.35181	0.0932113	-11.1074	-1.8838	0.147822	Q969T9
	Q969X5	Endoplasmic reticulum-Golgi intermediate compartment protein 1	ERGIC1	21.414	1	2794250				+	RAF1_WDR31		Keep	5	5	5	23.1	23.1	23.1	32.592	0.00039494	6.6654	27.0548	22	2.29565	0.0372991	-14.3802	-3.16199	0.154514	Q969X5
	Q96AC1	Fermitin family homolog 2	FERMT2	23.2726	1	10133600				+	RAF1_WDR31		Keep	9	9	9	19.4	19.4	19.4	77.86	0	21.595	28.8514	47	2.40872	0.041625	-15.6747	-3.31569	0.134216	Q96AC1;Q9BQL6
	Q96AT9	Ribulose-phosphate 3-epimerase	RPE	22.112	1	4532750				+	RAF1_WDR31		Keep	3	3	3	20.6	20.6	20.6	24.927	0.0013329	4.1971	27.4517	13	2.04419	0.038713	-14.7443	-2.82307	0.146666	Q96AT9;Q2QD12
	Q96CS2	HAUS augmin-like complex subunit 1	HAUS1	21.5122	1	2991050				+	RAF1_WDR31		Keep	3	3	3	12.9	12.9	12.9	31.863	0.0012882	3.8222	27.081	4	2.01365	0.0393846	-14.3319	-2.78209	0.153393	Q96CS2
	Q96D71	RalBP1-associated Eps domain-containing protein 1	REPS1	22.0254	1	4268900							Keep	7	7	7	13.6	13.6	13.6	86.661	0	11.154	27.7768	28	1.31167	0.101478	-10.9443	-1.82747	0.147624	Q96D71;Q8NFH8
	Q96DG6	Carboxymethylenebutenolidase homolog	CMBL	21.9633	1	4088900				+	RAF1_WDR31		Keep	4	4	4	17.6	17.6	17.6	28.048	0.0012723	3.6722	27.3784	32	2.04805	0.039125	-14.6885	-2.82826	0.148315	Q96DG6
	Q96ER3	Protein SAAL1	SAAL1	19.1531	1	582980				+	RAF1_WDR31		Keep	3	3	3	9.7	9.7	9.7	53.557	0.0013136	4.0021	24.9509	14	2.07322	0.0377561	-12.8812	-2.86206	0.181809	Q96ER3
	Q96ER9	Coiled-coil domain-containing protein 51	CCDC51	22.068	1	4396750							Keep	5	5	5	17	17	17	45.811	0	14.669	27.2987	33	1.38032	0.0866937	-11.2421	-1.9236	0.147152	Q96ER9
	Q96F63	Coiled-coil domain-containing protein 97	CCDC97	21.18	1	2375900							Keep	4	4	4	15.7	15.7	15.7	38.946	0.00037467	5.7514	26.6411	28	1.34825	0.0936667	-10.7324	-1.87882	0.157206	Q96F63
	Q96GG9	DCN1-like protein 1	DCUN1D1	21.7499	1	3526850				+	RAF1_WDR31		Keep	4	4	4	22	22	22	30.124	0.00040883	7.3265	27.2414	29	2.29533	0.0323852	-14.6554	-3.16155	0.150703	Q96GG9
	Q96HJ9	UPF0562 protein C7orf55	C7orf55	22.0474	1	4334400							Keep	2	2	2	20.4	20.4	20.4	12.749	0.0084034	2.1512	27.2226	8	1.32397	0.0996904	-11.0392	-1.84477	0.14738	Q96HJ9
	Q96HR8	H/ACA ribonucleoprotein complex non-core subunit NAF1	NAF1	22.063	1	4381550				+	RAF1_WDR31		Keep	2	2	2	5.1	5.1	5.1	53.716	0	10.397	27.3431	49	3.66878	0.0165	-18.5069	-5.15424	0.147207	Q96HR8
	Q96K17	Transcription factor BTF3 homolog 4	BTF3L4	23.6723	1	13368500				+	RAF1_WDR31		Keep	5	5	5	36.7	36.7	36.7	17.27	0	16.921	29.452	42	3.49901	0.0106667	-19.6752	-4.88847	0.130102	Q96K17
	Q96K76	Ubiquitin carboxyl-terminal hydrolase 47	USP47	20.9458	1	2019800				+	RAF1_WDR31		Keep	5	5	5	5	5	5	157.31	0	8.8292	26.6796	22	2.29526	0.0316812	-14.0917	-3.16145	0.159932	Q96K76
	Q96LB3	Intraflagellar transport protein 74 homolog	IFT74	21.0133	1	2116600							Keep	4	4	4	9.5	9.5	9.5	69.239	0.0013324	4.1936	26.1353	20	1.31407	0.100854	-10.5184	-1.83085	0.159143	Q96LB3
	Q96T37	Putative RNA-binding protein 15	RBM15	20.4965	1	1479300							Keep	2	2	2	3.1	3.1	3.1	107.19	0.0018282	3.1918	26.0392	10	1.34779	0.0934784	-10.3783	-1.87818	0.165246	Q96T37
	Q99523	Sortilin	SORT1	21.0181	1	2123700				+	RAF1_WDR31		Keep	5	5	5	7.9	7.9	7.9	92.067	0	12.732	27.2233	33	2.29397	0.0284387	-14.2776	-3.15971	0.159087	Q99523
	Q99575	Ribonucleases P/MRP protein subunit POP1	POP1	22.3173	1	5226200				+	RAF1_WDR31		Keep	10	10	10	15.2	15.2	15.2	114.71	0	24.144	27.8778	89	2.26261	0.0291628	-14.8114	-3.11725	0.144408	Q99575
	Q99700	Ataxin-2	ATXN2	21.4946	1	2954750							Keep	9	7	7	9.1	8.5	8.5	140.28	0	27.58	27.2873	77	1.33317	0.0974628	-10.8783	-1.85769	0.153594	Q99700
	Q99805	Transmembrane 9 superfamily member 2	TM9SF2	22.9019	1	7837350				+	RAF1_WDR31		Keep	10	10	10	20.4	20.4	20.4	75.775	0	12.894	28.7583	65	2.45546	0.0384516	-15.6059	-3.37958	0.138111	Q99805
	Q9BQ70	Transcription factor 25	TCF25	21.6163	1	3214800				+	RAF1_WDR31		Keep	4	4	4	9.9	9.9	9.9	76.666	0	7.9317	27.0779	13	2.29583	0.0404074	-14.445	-3.16222	0.152211	Q9BQ70
	Q9BQP7	Mitochondrial genome maintenance exonuclease 1	MGME1	22.0772	1	4424750				+	RAF1_WDR31		Keep	6	6	6	27.6	27.6	27.6	39.42	0	54.422	27.7799	47	2.27622	0.0288727	-14.6887	-3.13567	0.147051	Q9BQP7
	Q9BRP4	Proteasomal ATPase-associated factor 1	PAAF1	22.0855	1	4450450							Keep	4	4	4	11.5	11.5	11.5	42.19	0.00035273	4.9464	27.9014	18	1.31522	0.100846	-11.0034	-1.83247	0.146958	Q9BRP4
	Q9BSH4	Translational activator of cytochrome c oxidase 1	TACO1	22.2435	1	4965550				+	RAF1_WDR31		Keep	4	4	4	20.9	20.9	20.9	32.477	0	8.3144	27.7394	23	3.43253	0.0115088	-18.4329	-4.78625	0.145217	Q9BSH4
	Q9BTE7	DCN1-like protein 5	DCUN1D5	22.2113	1	4855950				+	RAF1_WDR31		Keep	3	3	3	16.5	16.5	16.5	27.508	0.0013249	4.1084	27.7706	27	3.60562	0.0191429	-18.4577	-5.05456	0.145571	Q9BTE7
	Q9BU76	Multiple myeloma tumor-associated protein 2	MMTAG2	21.3188	1	2615800				+	RAF1_WDR31		Keep	3	3	3	14.1	14.1	14.1	29.411	0.0012289	3.2946	26.8159	23	2.2813	0.0288889	-14.2005	-3.14255	0.155606	Q9BU76
	Q9BUL8	Programmed cell death protein 10	PDCD10	22.5687	1	6220850							Keep	3	3	3	21.7	21.7	21.7	24.701	0	36.882	27.98	41	1.32429	0.0998075	-11.3076	-1.84521	0.141678	Q9BUL8
	Q9BUN8	Derlin-1	DERL1	21.5682	1	3109300				+	RAF1_WDR31		Keep	2	2	2	7.6	7.6	7.6	28.8	0.0012262	3.2694	26.7515	14	2.29558	0.0363667	-14.4938	-3.16189	0.152757	Q9BUN8
	Q9BUR5	Apolipoprotein O	APOO	22.5905	1	6315450				+	RAF1_WDR31		Keep	2	2	2	13.1	13.1	13.1	22.284	0.0012361	3.3552	27.184	6	2.29412	0.0285974	-15.3218	-3.1599	0.141443	Q9BUR5
	Q9BV86	N-terminal Xaa-Pro-Lys N-methyltransferase 1;N-terminal Xaa-Pro-Lys N-methyltransferase 1, N-terminally processed	NTMT1	23.0975	1	8975300				+	RAF1_WDR31		Keep	5	5	5	30.9	30.9	30.9	25.387	0	121.67	28.6433	85	2.33811	0.0427	-15.4636	-3.21959	0.136047	Q9BV86
	Q9BX40	Protein LSM14 homolog B	LSM14B	21.3698	1	2709950							Keep	2	2	2	7.8	7.8	7.8	42.07	0.0012666	3.6182	26.699	25	1.35016	0.0937333	-10.902	-1.88149	0.15502	Q9BX40
	Q9BXB4	Oxysterol-binding protein-related protein 11	OSBPL11	21.7818	1	3605700				+	RAF1_WDR31		Keep	7	7	7	19.8	19.8	19.8	83.642	0	12.857	27.1171	21	2.29562	0.0366723	-14.6352	-3.16195	0.150344	Q9BXB4;Q9BXB5
	Q9BXK5	Bcl-2-like protein 13	BCL2L13	21.8871	1	3878500				+	RAF1_WDR31		Keep	3	3	3	14.2	14.2	14.2	52.723	0	7.9807	27.3536	30	2.34782	0.041974	-14.6628	-3.23277	0.149165	Q9BXK5
	Q9BY67	Cell adhesion molecule 1	CADM1	22.0684	1	4397850				+	RAF1_WDR31		Keep	5	5	5	21.3	21.3	21.3	48.509	0	98.05	27.7342	58	2.10213	0.035403	-14.9112	-2.90091	0.147148	Q9BY67
	Q9BYC9	39S ribosomal protein L20, mitochondrial	MRPL20	22.2368	1	4942500							Keep	3	3	3	26.2	26.2	26.2	17.442	0.00036417	5.3824	28.066	35	1.32433	0.0999627	-11.2676	-1.84528	0.145291	Q9BYC9
	Q9BYT8	Neurolysin, mitochondrial	NLN	21.889	1	3883600				+	RAF1_WDR31		Keep	6	6	6	11.1	11.1	11.1	80.651	0	15.796	27.3877	45	19.7556	0	-21.8908	-242.399	0.149144	Q9BYT8
	Q9BZE4	Nucleolar GTP-binding protein 1	GTPBP4	21.962	1	4085400				+	RAF1_WDR31		Keep	3	3	3	5.4	5.4	5.4	73.964	0.0040034	2.6026	27.5893	31	2.25579	0.02925	-14.5853	-3.10803	0.148329	Q9BZE4
	Q9GZL7	Ribosome biogenesis protein WDR12	WDR12	22.5767	1	6255600				+	RAF1_WDR31		Keep	6	6	6	22.5	22.5	22.5	47.707	0	75.827	28.2367	43	2.3248	0.0438588	-15.0514	-3.20151	0.141591	Q9GZL7
	Q9GZR7	ATP-dependent RNA helicase DDX24	DDX24	21.746	1	3517150				+	RAF1_WDR31		Keep	7	7	7	13.4	13.4	13.4	96.331	0	7.6793	27.3798	14	3.57011	0.0192381	-18.139	-4.99895	0.150747	Q9GZR7
	Q9GZZ9	Ubiquitin-like modifier-activating enzyme 5	UBA5	22.0694	1	4401050				+	RAF1_WDR31		Keep	4	4	4	19.6	19.6	19.6	44.863	0.00039401	6.6308	27.9144	43	2.03463	0.0382881	-14.718	-2.81024	0.147136	Q9GZZ9
	Q9H0B6	Kinesin light chain 2	KLC2	22.0049	1	4208700				+	RAF1_WDR31		Keep	10	6	6	21.1	15.1	15.1	68.934	0	40.81	27.5007	89	2.03365	0.0383443	-14.6709	-2.80893	0.147852	Q9H0B6
	Q9H0G5	Nuclear speckle splicing regulatory protein 1	NSRP1	21.0058	1	2105550							Keep	4	4	4	7.5	7.5	7.5	66.389	0.00035651	5.1047	26.4764	6	1.35043	0.0938348	-10.6064	-1.88187	0.159231	Q9H0G5
	Q9H0H5	Rac GTPase-activating protein 1	RACGAP1	21.6513	1	3293650							Keep	5	5	5	12.7	12.7	12.7	71.026	0	8.1049	26.72	49	1.34833	0.093767	-10.902	-1.87894	0.151816	Q9H0H5
	Q9H0W9	Ester hydrolase C11orf54	C11orf54	22.3406	1	5311350				+	RAF1_WDR31		Keep	3	3	3	15.9	15.9	15.9	35.117	0.00036062	5.2501	27.5162	19	2.06997	0.0380483	-15.0453	-2.85769	0.144154	Q9H0W9
	Q9H1I8	Activating signal cointegrator 1 complex subunit 2	ASCC2	19.7258	1	867100				+	RAF1_WDR31		Keep	3	3	3	4.9	4.9	4.9	86.359	0.0023981	3.0425	25.1203	3	2.04826	0.0394595	-13.1861	-2.82854	0.174624	Q9H1I8
	Q9H2J7	Sodium-dependent neutral amino acid transporter B(0)AT2	SLC6A15	21.2117	1	2428550				+	RAF1_WDR31		Keep	4	4	4	7.9	7.9	7.9	81.835	0.0012966	3.8773	27.0493	13	2.29485	0.0306014	-14.3829	-3.1609	0.15684	Q9H2J7
	Q9H2P0	Activity-dependent neuroprotector homeobox protein	ADNP	21.7167	1	3446600				+	RAF1_WDR31		Keep	6	6	6	7.9	7.9	7.9	123.56	0.00037161	5.6402	26.9766	11	3.47958	0.0111111	-18.0228	-4.8585	0.151076	Q9H2P0
	Q9H4M9	EH domain-containing protein 1	EHD1	22.9113	1	7888300				+	RAF1_WDR31		Keep	6	6	5	19.1	19.1	17.4	60.626	0	11.345	28.4969	78	3.61064	0.0206667	-19.1677	-5.06245	0.138012	Q9H4M9;Q9NZN4
	Q9H583	HEAT repeat-containing protein 1;HEAT repeat-containing protein 1, N-terminally processed	HEATR1	20.799	1	1824400				+	RAF1_WDR31		Keep	5	5	5	3.1	3.1	3.1	242.37	0.00041068	7.4022	26.4966	30	2.2947	0.029396	-14.0287	-3.16069	0.161656	Q9H583
	Q9H799	Uncharacterized protein C5orf42	C5orf42	22.9447	1	8073350							Keep	3	3	3	1.6	1.6	1.6	361.74	0.0099276	2.0776	28.4688	10	1.32852	0.0990872	-11.4362	-1.85115	0.137657	Q9H799
	Q9H857	5-nucleotidase domain-containing protein 2	NT5DC2	22.0594	1	4370700				+	RAF1_WDR31		Keep	5	5	5	10.4	10.4	10.4	60.718	0.00035958	5.1971	27.4155	23	2.05977	0.0383364	-14.7504	-2.844	0.147247	Q9H857
	Q9H8H3	Methyltransferase-like protein 7A	METTL7A	22.0306	1	4284150							Keep	2	2	2	11.1	11.1	11.1	28.319	0	7.5187	27.4905	19	1.37717	0.0870221	-11.19	-1.9192	0.147567	Q9H8H3
	Q9H974	Queuine tRNA-ribosyltransferase subunit QTRTD1	QTRTD1	21.58	1	3134900				+	RAF1_WDR31		Keep	5	5	5	18.1	18.1	18.1	46.712	0.00036887	5.5349	26.5684	8	2.29582	0.0400367	-14.4373	-3.16222	0.152623	Q9H974
	Q9H993	Protein-glutamate O-methyltransferase	ARMT1	22.8657	1	7643000				+	RAF1_WDR31		Keep	6	6	6	22.4	22.4	22.4	51.172	0	16.168	28.6254	27	2.39424	0.0430154	-15.4294	-3.29595	0.138496	Q9H993
	Q9H9A6	Leucine-rich repeat-containing protein 40	LRRC40	23.0407	1	8628500				+	RAF1_WDR31		Keep	8	8	8	19.3	19.3	19.3	68.249	0	12.004	28.6443	71	3.51482	0.0108333	-19.0882	-4.91294	0.136644	Q9H9A6
	Q9HBM1	Kinetochore protein Spc25	SPC25	22.1304	1	4591200				+	RAF1_WDR31		Keep	4	4	4	25.9	25.9	25.9	26.152	0.00040323	7.0399	27.6105	13	3.56681	0.0132903	-18.5478	-4.99379	0.146462	Q9HBM1
	Q9HCK8	Chromodomain-helicase-DNA-binding protein 8	CHD8	22.0303	1	4283250							Keep	7	7	6	4.8	4.8	4.3	290.52	0	17.739	27.5904	26	1.31219	0.101409	-10.982	-1.82819	0.14757	Q9HCK8;Q8TD26;Q3L8U1
	Q9HD15	Steroid receptor RNA activator 1	SRA1	21.23	1	2459600				+	RAF1_WDR31		Keep	6	6	6	31.8	31.8	31.8	25.673	0	9.297	26.5785	20	2.03335	0.0380325	-14.1663	-2.80852	0.156629	Q9HD15
	Q9HD20	Manganese-transporting ATPase 13A1	ATP13A1	21.0552	1	2178900				+	RAF1_WDR31		Keep	5	5	5	5.2	5.2	5.2	132.95	0.0003973	6.7913	26.6769	15	2.29529	0.0319124	-14.2124	-3.1615	0.158655	Q9HD20
	Q9HD42	Charged multivesicular body protein 1a	CHMP1A	22.4162	1	5596900							Keep	3	3	3	13.3	13.3	13.3	21.703	0.0013214	4.0903	27.628	18	1.33961	0.0956133	-11.2739	-1.86672	0.14333	Q9HD42
	Q9NNW7	Thioredoxin reductase 2, mitochondrial	TXNRD2	22.1888	1	4780600				+	RAF1_WDR31		Keep	3	3	3	8.8	8.8	8.8	56.506	0.00040584	7.1522	27.7448	48	2.06577	0.0380478	-14.8667	-2.85206	0.145819	Q9NNW7
	Q9NP61	ADP-ribosylation factor GTPase-activating protein 3	ARFGAP3	21.9159	1	3956800				+	RAF1_WDR31		Keep	5	5	4	12.8	12.8	10.9	56.928	0	8.0462	27.3382	50	2.04703	0.0389027	-14.6835	-2.82689	0.148843	Q9NP61
	Q9NPF5	DNA methyltransferase 1-associated protein 1	DMAP1	21.6004	1	3179500				+	RAF1_WDR31		Keep	5	5	5	19.3	19.3	19.3	52.992	0.00068074	4.4748	26.8868	22	2.00699	0.0396336	-14.267	-2.77315	0.152392	Q9NPF5
	Q9NPH2	Inositol-3-phosphate synthase 1	ISYNA1	22.347	1	5334750							Keep	4	4	4	12.5	12.5	12.5	61.067	0	9.2074	28.2726	39	1.32869	0.0990857	-11.2239	-1.8514	0.144084	Q9NPH2
	Q9NPI6	mRNA-decapping enzyme 1A	DCP1A	22.1222	1	4565050				+	RAF1_WDR31		Keep	7	7	7	17.7	17.7	17.7	63.309	0.00039968	6.9007	27.6995	21	2.22312	0.0297989	-14.5372	-3.06389	0.146553	Q9NPI6
	Q9NPJ6	Mediator of RNA polymerase II transcription subunit 4	MED4	20.9251	1	1991050				+	RAF1_WDR31		Keep	5	5	5	25.6	25.6	25.6	29.745	0.00040388	7.0523	25.8485	9	2.29513	0.0308169	-14.1481	-3.16128	0.160174	Q9NPJ6
	Q9NQ29	Putative RNA-binding protein Luc7-like 1	LUC7L	21.3575	1	2686900				+	RAF1_WDR31		Keep	9	3	3	27.2	12.4	12.4	43.727	0	23.15	26.682	42	2.09152	0.0360197	-14.538	-2.88665	0.155161	Q9NQ29
	Q9NQ88	Fructose-2,6-bisphosphatase TIGAR	TIGAR	22.7913	1	7258650				+	RAF1_WDR31		Keep	2	2	2	13	13	13	30.062	0	7.4998	28.3962	48	2.33608	0.0426173	-15.2894	-3.21682	0.139289	Q9NQ88
	Q9NQG5	Regulation of nuclear pre-mRNA domain-containing protein 1B	RPRD1B	21.8517	1	3784550				+	RAF1_WDR31		Keep	3	3	3	14.4	14.4	14.4	36.899	0.00040967	7.3564	27.213	35	2.26447	0.0291462	-14.4379	-3.11977	0.149561	Q9NQG5
	Q9NQT5	Exosome complex component RRP40	EXOSC3	23.2285	1	9828000							Keep	4	4	4	24	24	24	29.572	0	12.843	28.8172	69	1.34307	0.0949134	-11.6935	-1.87157	0.134676	Q9NQT5
	Q9NRY5	Protein FAM114A2	FAM114A2	21.0568	1	2181300				+	RAF1_WDR31		Keep	6	6	6	18.8	18.8	18.8	55.468	0	131.34	26.7542	61	2.3192	0.0422857	-14.0313	-3.19391	0.158637	Q9NRY5
	Q9NV35	Probable 8-oxo-dGTP diphosphatase NUDT15	NUDT15	21.9037	1	3923450				+	RAF1_WDR31		Keep	3	3	3	17.7	17.7	17.7	18.609	0.00036036	5.2388	27.8377	28	2.05324	0.0392074	-14.7075	-2.83523	0.148979	Q9NV35
	Q9NVS9	Pyridoxine-5-phosphate oxidase	PNPO	23.5903	1	12629500				+	RAF1_WDR31		Keep	8	8	8	29.5	29.5	29.5	29.988	0	38.932	29.16	67	2.32071	0.0433182	-15.7272	-3.19597	0.130939	Q9NVS9
	Q9NVT9	Armadillo repeat-containing protein 1	ARMC1	20.7164	1	1722850				+	RAF1_WDR31		Keep	3	3	3	17	17	17	31.28	0.0071903	2.3169	26.5113	13	2.29483	0.0301793	-14.0274	-3.16087	0.162631	Q9NVT9
	Q9NVV4	Poly(A) RNA polymerase, mitochondrial	MTPAP	24.9908	1	33341500							Keep	6	6	6	11.5	11.5	11.5	66.171	0.001248	3.4539	30.8964	17	1.3312	0.0982215	-12.5512	-1.85492	0.117153	Q9NVV4
	Q9NW08	DNA-directed RNA polymerase III subunit RPC2	POLR3B	20.7123	1	1718000				+	RAF1_WDR31		Keep	2	2	2	2.6	2.6	2.6	127.78	0.00036101	5.2681	26.0818	19	2.29548	0.034944	-13.9388	-3.16176	0.162679	Q9NW08
	Q9NWS0	PIH1 domain-containing protein 1	PIH1D1	22.3681	1	5413450				+	RAF1_WDR31		Keep	4	4	4	22.1	22.1	22.1	32.363	0	25.437	27.8153	23	2.27207	0.028982	-14.8317	-3.13005	0.143854	Q9NWS0
	Q9NWU2	Glucose-induced degradation protein 8 homolog	GID8	21.7051	1	3418900							Keep	5	5	5	32	32	32	26.748	0	9.7416	27.3179	35	1.32527	0.0997625	-10.7864	-1.84659	0.151208	Q9NWU2
	Q9NXR7	BRCA1-A complex subunit BRE	BRE	21.1906	1	2393300				+	RAF1_WDR31		Keep	4	4	4	13.6	13.6	13.6	43.551	0.0018182	3.1502	26.6699	14	2.05777	0.0387163	-14.3582	-2.84131	0.157084	Q9NXR7
	Q9NXV6	CDKN2A-interacting protein	CDKN2AIP	21.5507	1	3071950				+	RAF1_WDR31		Keep	9	9	9	25.5	25.5	25.5	61.124	0	47.492	26.8706	63	2.31977	0.0427556	-14.3281	-3.19469	0.152955	Q9NXV6
	Q9NY27	Serine/threonine-protein phosphatase 4 regulatory subunit 2	PPP4R2	21.2787	1	2544050				+	RAF1_WDR31		Keep	6	6	6	27.3	27.3	27.3	46.898	0	20.331	26.6051	21	3.56977	0.0177391	-17.8268	-4.99841	0.156067	Q9NY27
	Q9NYB0	Telomeric repeat-binding factor 2-interacting protein 1	TERF2IP	22.5925	1	6324400							Keep	5	5	5	25.3	25.3	25.3	44.259	0	21.123	28.2957	66	1.34275	0.0948562	-11.4657	-1.87112	0.141421	Q9NYB0
	Q9NYV4	Cyclin-dependent kinase 12	CDK12	20.6966	1	1699350				+	RAF1_WDR31		Keep	6	5	5	6.2	5.6	5.6	164.15	0	32.841	26.0646	51	2.01657	0.0395019	-13.748	-2.786	0.162866	Q9NYV4
	Q9P013	Spliceosome-associated protein CWC15 homolog	CWC15	21.4444	1	2853650				+	RAF1_WDR31		Keep	3	3	3	13.5	13.5	13.5	26.624	0.0032033	2.7759	26.1864	17	2.29471	0.0295676	-14.4867	-3.16071	0.154167	Q9P013
	Q9P016	Thymocyte nuclear protein 1	THYN1	20.9288	1	1996100				+	RAF1_WDR31		Keep	4	4	4	22.7	22.7	22.7	25.697	0	16.379	26.5235	38	2.09155	0.036198	-14.0956	-2.88669	0.160131	Q9P016
	Q9P0V9	Septin-10	SEPT10	22.2088	1	4847550				+	RAF1_WDR31		Keep	4	3	3	11.7	7.5	7.5	52.592	0.0004029	7.0242	27.8939	32	2.24097	0.0296264	-14.6456	-3.088	0.145598	Q9P0V9
	Q9P287	BRCA2 and CDKN1A-interacting protein	BCCIP	22.8668	1	7649050				+	RAF1_WDR31		Keep	6	6	6	28.7	28.7	28.7	35.979	0	56.284	28.6848	102	2.33217	0.0436098	-15.3651	-3.21151	0.138484	Q9P287
	Q9P2N5	RNA-binding protein 27	RBM27	21.8787	1	3856000				+	RAF1_WDR31		Keep	7	5	5	9.1	7.8	7.8	118.72	0.00039246	6.5382	27.0389	15	2.29545	0.0343937	-14.7047	-3.1617	0.149259	Q9P2N5
	Q9P2X0	Dolichol-phosphate mannosyltransferase subunit 3	DPM3	21.259	1	2509600							Keep	2	2	2	23.9	23.9	23.9	10.094	0.00069348	4.7319	26.6979	26	1.34856	0.09377	-10.7761	-1.87925	0.156294	Q9P2X0
	Q9UBB9	Tuftelin-interacting protein 11	TFIP11	21.7303	1	3479250				+	RAF1_WDR31		Keep	5	5	5	7.6	7.6	7.6	96.819	0	7.6226	27.1217	21	2.2611	0.0292023	-14.3757	-3.11521	0.150923	Q9UBB9
	Q9UBI1	COMM domain-containing protein 3	COMMD3	21.8418	1	3758700				+	RAF1_WDR31		Keep	5	5	5	35.4	35.4	35.4	22.151	0	7.7994	27.4602	37	2.25436	0.0291073	-14.488	-3.1061	0.149671	Q9UBI1
	Q9UBV8	Peflin	PEF1	20.5058	1	1488900							Keep	2	2	2	8.5	8.5	8.5	30.381	0.0012912	3.8352	26.293	37	1.32336	0.0994145	-10.3096	-1.84392	0.165135	Q9UBV8
	Q9UDR5	Alpha-aminoadipic semialdehyde synthase, mitochondrial;Lysine ketoglutarate reductase;Saccharopine dehydrogenase	AASS	21.525	1	3017600				+	RAF1_WDR31		Keep	6	6	6	10.5	10.5	10.5	102.13	0	7.976	27.227	10	2.06068	0.0384789	-14.4982	-2.84522	0.153248	Q9UDR5
	Q9UER7	Death domain-associated protein 6	DAXX	22.003	1	4203100				+	RAF1_WDR31		Keep	4	4	4	12.4	12.4	12.4	81.372	0	15.633	27.3122	34	2.28965	0.0281	-14.6977	-3.15385	0.147873	Q9UER7
	Q9UHJ6	Sedoheptulokinase	SHPK	22.4587	1	5764300							Keep	5	5	5	17.6	17.6	17.6	51.49	0	10.147	28.0106	37	1.32778	0.0991356	-11.1907	-1.85012	0.142868	Q9UHJ6
	Q9UHY1	Nuclear receptor-binding protein	NRBP1	21.4676	1	2900050							Keep	5	5	5	13.8	13.8	13.8	59.844	0	8.5619	26.9469	37	1.35749	0.0912228	-10.8462	-1.89174	0.153901	Q9UHY1
	Q9UHY7	Enolase-phosphatase E1	ENOPH1	22.1536	1	4665450				+	RAF1_WDR31		Keep	6	6	6	30.7	30.7	30.7	28.932	0	14.075	27.6779	38	3.53088	0.0120976	-18.4361	-4.93785	0.146206	Q9UHY7
	Q9UJX3	Anaphase-promoting complex subunit 7	ANAPC7	22.2698	1	5056900				+	RAF1_WDR31		Keep	7	7	7	16.2	16.2	16.2	66.855	0	35.887	27.954	55	2.26536	0.0292235	-14.7913	-3.12097	0.144929	Q9UJX3
	Q9UK59	Lariat debranching enzyme	DBR1	22.2211	1	4889100				+	RAF1_WDR31		Keep	5	5	5	11.8	11.8	11.8	61.554	0	12.083	27.7783	41	2.29884	0.0412308	-14.7637	-3.1663	0.145463	Q9UK59
	Q9UKA9	Polypyrimidine tract-binding protein 2	PTBP2	21.8395	1	3752750							Keep	6	6	6	21.3	21.3	21.3	57.49	0	11.222	27.4139	50	1.34352	0.0946667	-11.0609	-1.8722	0.149697	Q9UKA9
	Q9UKE5	TRAF2 and NCK-interacting protein kinase	TNIK	21.7246	1	3465450				+	RAF1_WDR31		Keep	6	6	2	6	6	2.4	154.94	0.00036284	5.3212	27.1804	25	3.51211	0.0106122	-18.0793	-4.90875	0.150988	Q9UKE5
	Q9ULC3	Ras-related protein Rab-23	RAB23	21.0842	1	2223200							Keep	2	2	2	14.8	14.8	14.8	26.659	0.0018204	3.1608	26.1913	11	1.33308	0.0973376	-10.6158	-1.85757	0.158317	Q9ULC3
	Q9ULC4	Malignant T-cell-amplified sequence 1	MCTS1	23.7612	1	14217500				+	RAF1_WDR31		Keep	7	7	7	41.4	41.4	41.4	20.555	0	11.154	29.2586	31	2.36178	0.043831	-15.7185	-3.25175	0.1292	Q9ULC4
	Q9ULF5	Zinc transporter ZIP10	SLC39A10	21.0339	1	2146950				+	RAF1_WDR31		Keep	4	4	4	5.1	5.1	5.1	94.131	0	19.02	26.3892	33	2.03949	0.0386043	-14.0493	-2.81677	0.158903	Q9ULF5
	Q9UNS2	COP9 signalosome complex subunit 3	COPS3	23.5793	1	12534000							Keep	7	7	7	24.8	24.8	24.8	47.873	0	33.602	29.3003	62	1.37706	0.0868697	-11.996	-1.91905	0.131051	Q9UNS2
	Q9UPN3	Microtubule-actin cross-linking factor 1, isoforms 1/2/3/5	MACF1	21.6589	1	3311050				+	RAF1_WDR31		Keep	12	12	12	2.2	2.2	2.2	838.3	0	22.064	27.1613	50	2.02664	0.0388571	-14.3676	-2.79953	0.15173	Q9UPN3
	Q9UPT8	Zinc finger CCCH domain-containing protein 4	ZC3H4	21.7963	1	3641950				+	RAF1_WDR31		Keep	8	8	8	12.3	12.3	12.3	140.26	0	13.426	27.4455	38	2.23996	0.0295301	-14.3501	-3.08663	0.150182	Q9UPT8
	Q9Y248	DNA replication complex GINS protein PSF2	GINS2	21.4803	1	2925500				+	RAF1_WDR31		Keep	3	3	3	17.3	17.3	17.3	21.427	0.00037106	5.6263	26.8805	29	2.03354	0.0381878	-14.4061	-2.80878	0.153757	Q9Y248
	Q9Y276	Mitochondrial chaperone BCS1	BCS1L	21.8364	1	3744600				+	RAF1_WDR31		Keep	5	5	5	15.8	15.8	15.8	47.534	0.00037495	5.7587	26.8335	8	2.29578	0.0393153	-14.6286	-3.16216	0.149732	Q9Y276
	Q9Y2V2	Calcium-regulated heat stable protein 1	CARHSP1	23.263	1	10065800				+	RAF1_WDR31		Keep	4	4	4	59.2	59.2	59.2	15.892	0	11.514	28.4782	56	2.35454	0.0441111	-15.5251	-3.24191	0.134317	Q9Y2V2
	Q9Y2W2	WW domain-binding protein 11	WBP11	21.8768	1	3850900							Keep	6	6	6	12.8	12.8	12.8	69.997	0	8.7791	27.2506	44	1.32313	0.0993415	-11.0212	-1.84359	0.14928	Q9Y2W2
	Q9Y2Y0	ADP-ribosylation factor-like protein 2-binding protein	ARL2BP	20.8703	1	1916800							Keep	2	2	2	16.6	16.6	16.6	18.822	0.0012446	3.4177	26.3815	6	1.3427	0.09475	-10.6546	-1.87105	0.160817	Q9Y2Y0
	Q9Y315	Deoxyribose-phosphate aldolase	DERA	21.599	1	3176400				+	RAF1_WDR31		Keep	6	6	6	26.4	26.4	26.4	35.23	0	7.9802	26.9131	19	3.63258	0.0192	-18.0932	-5.09699	0.152408	Q9Y315
	Q9Y394	Dehydrogenase/reductase SDR family member 7	DHRS7	21.6413	1	3271100				+	RAF1_WDR31		Keep	3	3	3	8.8	8.8	8.8	38.298	0	10.898	27.3336	35	3.56953	0.017	-18.104	-4.99804	0.151928	Q9Y394
	Q9Y3C4	EKC/KEOPS complex subunit TPRKB	TPRKB	21.9269	1	3987000				+	RAF1_WDR31		Keep	4	4	4	26.3	26.3	26.3	19.661	0.0012711	3.6592	27.0951	6	3.56869	0.0151111	-18.4037	-4.99672	0.148721	Q9Y3C4
	Q9Y3D6	Mitochondrial fission 1 protein	FIS1	21.3884	1	2745100				+	RAF1_WDR31		Keep	4	4	4	34.2	34.2	34.2	16.937	0.00037707	5.8064	27.2822	19	2.29544	0.0338605	-14.4088	-3.1617	0.154807	Q9Y3D6
	Q9Y3Y2	Chromatin target of PRMT1 protein	CHTOP	23.0265	1	8544300				+	RAF1_WDR31		Keep	4	4	4	25	25	25	26.396	0	135.62	28.5088	89	3.56311	0.012	-19.176	-4.98802	0.136793	Q9Y3Y2
	Q9Y3Z3	Deoxynucleoside triphosphate triphosphohydrolase SAMHD1	SAMHD1	22.9236	1	7955750				+	RAF1_WDR31		Keep	13	13	13	27.2	27.2	27.2	72.2	0	16.104	28.6677	64	2.28476	0.0287702	-15.2253	-3.14722	0.137882	Q9Y3Z3
	Q9Y485	DmX-like protein 1	DMXL1	21.7906	1	3627750				+	RAF1_WDR31		Keep	4	4	4	2.4	2.4	2.4	337.83	0.0079627	2.2598	27.9837	4	1.9481	0.0413718	-14.4073	-2.69414	0.150245	Q9Y485
	Q9Y4W2	Ribosomal biogenesis protein LAS1L	LAS1L	21.7141	1	3440300							Keep	4	4	4	9.5	9.5	9.5	83.064	0	8.6876	27.502	22	1.32015	0.0995805	-10.8115	-1.8394	0.151106	Q9Y4W2
	Q9Y4Z0	U6 snRNA-associated Sm-like protein LSm4	LSM4	22.2066	1	4840200				+	RAF1_WDR31		Keep	5	5	5	30.9	30.9	30.9	15.35	0.0013405	4.277	27.8235	31	2.04865	0.0395475	-14.8998	-2.82907	0.145622	Q9Y4Z0
	Q9Y5K8	V-type proton ATPase subunit D	ATP6V1D	22.2806	1	5094700				+	RAF1_WDR31		Keep	3	3	3	21.9	21.9	21.9	28.262	0.00040535	7.1061	27.7982	33	2.0381	0.0385882	-14.9177	-2.8149	0.144811	Q9Y5K8
	Q9Y5L0	Transportin-3	TNPO3	21.7782	1	3596500							Keep	6	6	6	9.4	9.4	9.4	104.2	0	11.938	27.6909	45	1.35629	0.0914103	-11.0266	-1.89006	0.150385	Q9Y5L0
	Q9Y5Q9	General transcription factor 3C polypeptide 3	GTF3C3	22.1567	1	4675400				+	RAF1_WDR31		Keep	6	6	6	9.3	9.3	9.3	101.27	0	20.078	27.761	59	2.22536	0.029766	-14.4968	-3.06691	0.146173	Q9Y5Q9
	Q9Y5X1	Sorting nexin-9	SNX9	21.5784	1	3131500				+	RAF1_WDR31		Keep	4	4	4	13.1	13.1	13.1	66.591	0.00038565	6.2214	26.8696	38	3.57042	0.0202	-18.0194	-4.99942	0.152641	Q9Y5X1
	Q9Y5Y2	Cytosolic Fe-S cluster assembly factor NUBP2	NUBP2	22.1699	1	4718400							Keep	3	3	3	13.3	13.3	13.3	28.825	0.00035361	5.003	27.3138	48	1.31142	0.101266	-10.9859	-1.82712	0.146027	Q9Y5Y2
	Q9Y6A4	Cilia- and flagella-associated protein 20	CFAP20	22.7191	1	6904550				+	RAF1_WDR31		Keep	2	2	2	10.4	10.4	10.4	22.774	0.0018198	3.1575	28.1553	33	2.29451	0.0288684	-15.3983	-3.16043	0.14006	Q9Y6A4
	Q9Y6A5	Transforming acidic coiled-coil-containing protein 3	TACC3	22.1686	1	4714100				+	RAF1_WDR31		Keep	7	7	7	14.7	14.7	14.7	90.359	0	9.9444	27.5665	37	2.31292	0.0420426	-14.7754	-3.1854	0.146041	Q9Y6A5
	Q9Y6J9	TAF6-like RNA polymerase II p300/CBP-associated factor-associated factor 65 kDa subunit 6L	TAF6L	21.2394	1	2475650							Keep	2	2	2	6.4	6.4	6.4	67.814	0.0012547	3.4966	26.2829	9	1.3128	0.101437	-10.6089	-1.82905	0.15652	Q9Y6J9
one sample deleted	T: Majority protein IDs	T: Protein names	T: Gene names	WDR31_x/y_RAF1	RAF1	WDR31	C: Only identified by site	C: Reverse	C: Potential contaminant	C: Student's T-test Significant RAF1_WDR31	C: Student's T-test significant	C: WDR31_x/y_RAF1 A significant	C: Filter	N: Peptides	N: Razor + unique peptides	N: Unique peptides	N: Sequence coverage [%]	N: Unique + razor sequence coverage [%]	N: Unique sequence coverage [%]	N: Mol. weight [kDa]	N: Q-value	N: Score	N: Intensity	N: MS/MS count	N: -Log Student's T-test p-value RAF1_WDR31	N: Student's T-test q-value RAF1_WDR31	N: Student's T-test Difference RAF1_WDR31	N: Student's T-test Test statistic RAF1_WDR31	N: WDR31_x/y_RAF1 Significance A	T: Protein IDs
	Q8NA23	WD repeat-containing protein 31	WDR31	31.0807	1	2271100000							Keep	19	19	19	64.6	64.6	64.6	40.84	0	323.31	33.75	249	11.6787	0.07	-30.9703	-63.5302	0.0713484	Q8NA23
	A3KN83	Protein strawberry notch homolog 1	SBNO1	20.4516	1	1434000							Keep	30	30	30	32.7	32.7	32.7	154.31	0	112.28	30.1207	136	2.68084	0.116873	-16.3067	-3.96112	0.168007	A3KN83;Q9Y2G9
	P62308;A8MWD9	Small nuclear ribonucleoprotein G;Putative small nuclear ribonucleoprotein G-like protein 15	SNRPG;SNRPGP15	24.0043	1	16827000							Keep	2	2	2	17.1	17.1	17.1	8.496	0	15.905	29.6029	75	2.65402	0.111138	-19.1117	-3.91715	0.129145	P62308;A8MWD9
	O00311	Cell division cycle 7-related protein kinase	CDC7	20.3488	1	1335400							Keep	6	6	6	15.2	15.2	15.2	63.887	0.0003917	6.5029	25.7068	30	1.69888	0.200193	-12.4415	-2.44885	0.169233	O00311
	O00411	DNA-directed RNA polymerase, mitochondrial	POLRMT	21.736	1	3493000							Keep	4	4	4	5	5	5	138.62	0	11.271	27.0352	21	1.47055	0.226783	-13.0764	-2.1118	0.153167	O00411
	O00443	Phosphatidylinositol 4-phosphate 3-kinase C2 domain-containing subunit alpha	PIK3C2A	22.2716	1	5063100							Keep	9	9	9	7.2	7.2	7.2	190.68	0.0013445	4.3266	28.0233	19	1.61304	0.191469	-13.0259	-2.3222	0.147244	O00443
	O00461	Golgi integral membrane protein 4	GOLIM4	20.5085	1	1491700							Keep	5	5	5	9.8	9.8	9.8	81.879	0	19.773	25.998	28	1.43393	0.223587	-12.2196	-2.05757	0.167331	O00461
	O00764	Pyridoxal kinase	PDXK	21.7118	1	3434800							Keep	3	3	3	13.1	13.1	13.1	35.102	0.00035894	5.1805	26.6942	22	1.69924	0.225876	-13.0843	-2.44938	0.153439	O00764
	O14497	AT-rich interactive domain-containing protein 1A	ARID1A	21.6343	1	3255100							Keep	7	7	6	5.3	5.3	4.5	242.04	0	19.937	26.7102	48	1.48719	0.225907	-13.0178	-2.13641	0.15431	O14497
	O14530	Thioredoxin domain-containing protein 9	TXNDC9	22.4822	1	5859000							Keep	5	5	5	24.3	24.3	24.3	26.534	0	18.591	28.3796	40	1.69977	0.239878	-13.5862	-2.45016	0.144958	O14530
	O14562	Ubiquitin domain-containing protein UBFD1	UBFD1	22.66	1	6627200							Keep	4	4	4	16.8	16.8	16.8	33.382	0.00037736	5.8072	27.7485	33	1.48677	0.225553	-13.7041	-2.1358	0.143047	O14562
	O14734	Acyl-coenzyme A thioesterase 8	ACOT8	21.545	1	3059800							Keep	3	3	3	10.7	10.7	10.7	35.914	0.0018215	3.1621	26.8178	15	2.62802	0.107667	-17.1019	-3.8747	0.155318	O14734
	O14757	Serine/threonine-protein kinase Chk1	CHEK1	21.1363	1	2304900							Keep	4	4	4	10.3	10.3	10.3	54.433	0.0012323	3.3254	26.3646	13	1.69899	0.2056	-12.8386	-2.44901	0.159985	O14757
	O15260	Surfeit locus protein 4	SURF4	21.9343	1	4007600							Keep	3	3	3	11.5	11.5	11.5	30.394	0.0013454	4.3315	27.6402	9	1.69855	0.191854	-13.4005	-2.44837	0.150956	O15260
	O43402	ER membrane protein complex subunit 8	EMC8	21.9891	1	4162800							Keep	5	5	5	25.7	25.7	25.7	23.773	0.00040568	7.1494	27.6973	27	1.66966	0.189921	-13.1437	-2.40573	0.150349	O43402
	O43488;Q8NHP1	Aflatoxin B1 aldehyde reductase member 2;Aflatoxin B1 aldehyde reductase member 4	AKR7A2;AKR7L	22.9812	1	8279900							Keep	6	6	6	22.3	22.3	22.3	39.589	0	8.7773	28.712	34	1.46159	0.224602	-13.7699	-2.09855	0.139636	O43488;Q8NHP1;O95154
	O43657	Tetraspanin-6	TSPAN6	20.6091	1	1599400							Keep	3	3	3	13.9	13.9	13.9	27.563	0	38.7	26.7099	44	2.69952	0.127644	-16.8636	-3.99186	0.16614	O43657
	O43865	Putative adenosylhomocysteinase 2	AHCYL1	23.0225	1	8520200							Keep	8	8	2	19.1	19.1	6.2	58.951	0	13.834	29.0007	64	1.66411	0.187264	-13.7044	-2.39753	0.139202	O43865
	O60231	Putative pre-mRNA-splicing factor ATP-dependent RNA helicase DHX16	DHX16	22.2752	1	5075900							Keep	8	7	7	11	10.2	10.2	119.26	0	67.88	27.5461	67	1.72446	0.24307	-13.393	-2.48663	0.147205	O60231
	O60502	Protein O-GlcNAcase	MGEA5	22.4911	1	5895000							Keep	6	6	6	12.3	12.3	12.3	102.91	0	8.9617	28.1388	40	1.47992	0.228598	-13.5333	-2.12567	0.144862	O60502
	O60547	GDP-mannose 4,6 dehydratase	GMDS	23.2387	1	9897990							Keep	7	7	7	29.3	29.3	29.3	41.949	0	13.537	28.7299	71	2.70991	0.2096	-18.4873	-4.009	0.136942	O60547
	O60832	H/ACA ribonucleoprotein complex subunit 4	DKC1	22.116	1	4545500							Keep	11	11	10	27.8	27.8	27.4	57.673	0	30.045	28.0346	73	1.65892	0.1885	-13.1281	-2.38987	0.148949	O60832
	O60885	Bromodomain-containing protein 4	BRD4	21.4998	1	2965400							Keep	6	6	6	5.5	5.5	5.5	152.22	0.0004	6.9121	27.1877	14	1.5848	0.195986	-12.5527	-2.28054	0.15583	O60885;Q15059
	O75155	Cullin-associated NEDD8-dissociated protein 2	CAND2	20.7849	1	1806700							Keep	14	10	10	14.7	11.7	11.7	135.25	0	41.656	27.6852	44	1.4411	0.226042	-12.5532	-2.06819	0.16407	O75155
	O75718	Cartilage-associated protein	CRTAP	22.2918	1	5134500							Keep	4	4	4	11.7	11.7	11.7	46.561	0.0003667	5.4654	27.7591	44	2.77118	0.2984	-17.9166	-4.11072	0.147024	O75718
	O75844	CAAX prenyl protease 1 homolog	ZMPSTE24	23.0731	1	8824600							Keep	6	6	6	15.4	15.4	15.4	54.812	0	14.385	28.7306	95	1.70162	0.242484	-13.8902	-2.4529	0.138671	O75844
	O75915	PRA1 family protein 3	ARL6IP5	22.3367	1	5296900							Keep	2	2	2	10.6	10.6	10.6	21.614	0.0012587	3.5429	27.9411	37	1.73625	0.245323	-13.4496	-2.50405	0.146535	O75915
	O94822	E3 ubiquitin-protein ligase listerin	LTN1	22.3694	1	5418300							Keep	8	8	8	6.2	6.2	6.2	200.55	0	14.975	28.1188	61	1.68893	0.187847	-13.4076	-2.43416	0.146179	O94822
	O94966	Ubiquitin carboxyl-terminal hydrolase 19	USP19	21.3672	1	2705000							Keep	4	4	4	5.5	5.5	5.5	145.65	0	13.605	26.5661	25	1.4406	0.225583	-12.687	-2.06746	0.157337	O94966
	O94973	AP-2 complex subunit alpha-2	AP2A2	22.9356	1	8022500							Keep	13	13	10	18.2	18.2	13.6	103.96	0	16.216	28.9262	69	1.74393	0.243877	-13.9105	-2.5154	0.140117	O94973
	O95070	Protein YIF1A	YIF1A	20.6126	1	1603300							Keep	2	2	2	9.2	9.2	9.2	32.011	0.0023966	3.0322	26.4247	24	1.66683	0.188374	-12.2828	-2.40155	0.166098	O95070
	O95551	Tyrosyl-DNA phosphodiesterase 2	TDP2	21.262	1	2514700							Keep	5	5	5	18.8	18.8	18.8	40.929	0	33.81	26.515	50	2.70378	0.161548	-17.0978	-3.99887	0.15854	O95551
	O95602	DNA-directed RNA polymerase I subunit RPA1	POLR1A	22.2622	1	5030400							Keep	6	6	6	6.4	6.4	6.4	194.81	0	18.025	27.6336	32	1.70905	0.242065	-13.398	-2.46387	0.147347	O95602
	O95749	Geranylgeranyl pyrophosphate synthase	GGPS1	21.977	1	4127900							Keep	5	5	5	21.3	21.3	21.3	34.87	0.00035211	4.928	27.531	15	1.49637	0.224774	-13.2914	-2.14999	0.150483	O95749
	O95801	Tetratricopeptide repeat protein 4	TTC4	21.6097	1	3200100							Keep	5	5	5	23.3	23.3	23.3	44.678	0.00069517	4.7559	27.1162	11	1.69884	0.197924	-13.2378	-2.4488	0.154587	O95801
	O95864	Fatty acid desaturase 2	FADS2	21.3558	1	2683800							Keep	2	2	2	5.9	5.9	5.9	52.259	0.00069228	4.6957	27.057	9	1.69926	0.23093	-12.8956	-2.44941	0.157467	O95864
	P00403	Cytochrome c oxidase subunit 2	MT-CO2	23.5638	1	12400000							Keep	3	3	3	20.3	20.3	20.3	25.565	0.00040355	7.0444	29.5631	61	1.43591	0.224646	-14.0471	-2.0605	0.133592	P00403
	P01834	Ig kappa chain C region	IGKC	21.8537	1	3789700							Keep	7	7	7	82.1	82.1	82.1	11.609	0	88.176	29.1651	38	1.4926	0.224253	-13.4912	-2.14441	0.151853	P01834
	P06400	Retinoblastoma-associated protein	RB1	21.4457	1	2856300							Keep	5	5	5	8.5	8.5	8.5	106.16	0.00038956	6.4188	26.6782	20	1.6985	0.191218	-13.0848	-2.4483	0.156443	P06400
	P07099	Epoxide hydrolase 1	EPHX1	23.288	1	10242000							Keep	7	7	7	23.7	23.7	23.7	52.948	0	14.914	29.1736	52	1.70342	0.24185	-14.0214	-2.45555	0.136431	P07099
	P07858	Cathepsin B;Cathepsin B light chain;Cathepsin B heavy chain	CTSB	22.2105	1	4853100							Keep	5	5	5	17.7	17.7	17.7	37.821	0.00040783	7.2448	27.8294	32	1.69525	0.185645	-13.3526	-2.44349	0.147912	P07858
	P10620	Microsomal glutathione S-transferase 1	MGST1	23.461	1	11547000							Keep	3	3	3	19.4	19.4	19.4	17.598	0	9.514	28.8242	61	1.45643	0.225151	-14.0191	-2.0909	0.134646	P10620
	P11216	Glycogen phosphorylase, brain form	PYGB	22.8542	1	7582200							Keep	11	8	7	16.5	13.2	11.3	96.695	0	12.334	28.5788	27	1.6093	0.191097	-13.4198	-2.31668	0.140978	P11216
	P13051	Uracil-DNA glycosylase	UNG	21.4345	1	2834100							Keep	3	3	3	21.1	21.1	21.1	34.645	0.0012559	3.5106	26.3921	7	1.69919	0.218314	-13.0022	-2.44931	0.156571	P13051
	P14635	G2/mitotic-specific cyclin-B1	CCNB1	22.6298	1	6490200							Keep	5	5	5	19.9	19.9	19.9	48.337	0	11.38	28.17	36	1.72354	0.239338	-13.5408	-2.48526	0.143369	P14635
	P18085	ADP-ribosylation factor 4	ARF4	23.2918	1	10269000							Keep	8	3	3	47.2	17.2	17.2	20.511	0.00040866	7.3175	28.1758	27	1.69906	0.2096	-14.179	-2.44912	0.136392	P18085
	P18615	Negative elongation factor E	NELFE	22.4246	1	5629600							Keep	6	6	6	21.8	21.8	21.8	43.239	0	30.242	28.4155	106	1.65709	0.187056	-13.3925	-2.38718	0.145581	P18615
	P19174	1-phosphatidylinositol 4,5-bisphosphate phosphodiesterase gamma-1	PLCG1	23.9985	1	16760000							Keep	11	11	11	14.4	14.4	14.4	148.53	0	24.456	29.5476	68	1.7006	0.240491	-14.4375	-2.4514	0.129202	P19174
	P23434	Glycine cleavage system H protein, mitochondrial	GCSH	23.9669	1	16397000							Keep	2	2	2	17.3	17.3	17.3	18.884	0	56.553	29.6549	50	1.7092	0.243429	-14.3939	-2.46409	0.129518	P23434
	P29144	Tripeptidyl-peptidase 2	TPP2	22.6885	1	6759800							Keep	9	9	9	12.9	12.9	12.9	138.35	0	42.265	28.7141	81	1.69579	0.186882	-13.6735	-2.44429	0.142741	P29144
	P30740	Leukocyte elastase inhibitor	SERPINB1	21.4541	1	2872900							Keep	2	2	2	7.9	7.9	7.9	42.741	0.004	2.5929	26.4293	7	1.69921	0.223978	-12.9363	-2.44935	0.156348	P30740
	P31323	cAMP-dependent protein kinase type II-beta regulatory subunit	PRKAR2B	21.281	1	2548100							Keep	6	3	3	21.3	11.5	11.5	46.302	0.0013021	3.9106	26.9589	20	1.45496	0.22412	-12.7508	-2.08873	0.158322	P31323
	P33897	ATP-binding cassette sub-family D member 1	ABCD1	21.9608	1	4082000							Keep	4	4	4	8.5	8.5	8.5	82.936	0	15.972	27.4662	54	2.6572	0.1115	-17.4931	-3.92234	0.150662	P33897
	P35754	Glutaredoxin-1	GLRX	22.2934	1	5140300							Keep	3	3	3	37.7	37.7	37.7	11.776	0.0003864	6.2701	26.923	20	1.69917	0.215638	-13.4774	-2.44929	0.147006	P35754
	P37198	Nuclear pore glycoprotein p62	NUP62	21.3484	1	2669900							Keep	3	3	3	8	8	8	53.254	0.00037594	5.7749	27.1736	47	1.69907	0.210474	-13.0038	-2.44913	0.157552	P37198
	P40616	ADP-ribosylation factor-like protein 1	ARL1	22.747	1	7039400							Keep	3	3	3	18.8	18.8	18.8	20.417	0.0013436	4.3195	28.5929	39	1.4403	0.224535	-13.5387	-2.067	0.142117	P40616
	P40937	Replication factor C subunit 5	RFC5	22.306	1	5185300							Keep	5	5	5	21.2	21.2	21.2	38.496	0	14.203	27.9528	32	1.41749	0.224992	-13.2563	-2.03318	0.146869	P40937
	P41208;Q12798	Centrin-2;Centrin-1	CETN2;CETN1	22.1242	1	4571400							Keep	4	4	4	26.7	26.7	26.7	19.738	0	15.378	27.6561	28	1.64244	0.186397	-13.1064	-2.36557	0.148859	P41208;Q12798
	P41214	Eukaryotic translation initiation factor 2D	EIF2D	21.7182	1	3450000							Keep	5	5	5	15.1	15.1	15.1	64.706	0.0003876	6.3292	27.4195	25	1.46823	0.225749	-13.1193	-2.10838	0.153368	P41214
	P46063	ATP-dependent DNA helicase Q1	RECQL	22.7244	1	6930100							Keep	11	11	11	24.2	24.2	24.2	73.457	0	13.802	28.7247	43	1.69639	0.187351	-13.8043	-2.44518	0.142358	P46063
	P46736	Lys-63-specific deubiquitinase BRCC36	BRCC3	22.4926	1	5901200							Keep	8	8	8	25.9	25.9	25.9	36.072	0	14.505	28.171	78	1.67484	0.190732	-13.4162	-2.41336	0.144846	P46736
	P46939	Utrophin	UTRN	22.9722	1	8228300							Keep	9	9	9	3.6	3.6	3.6	394.46	0	7.7443	28.5602	21	1.62832	0.188141	-13.4495	-2.34473	0.139731	P46939
	P48426;P78356	Phosphatidylinositol 5-phosphate 4-kinase type-2 alpha;Phosphatidylinositol 5-phosphate 4-kinase type-2 beta	PIP4K2A;PIP4K2B	21.3372	1	2649400							Keep	3	3	3	9.9	9.9	9.9	46.224	0	7.9035	26.9071	25	1.69905	0.208816	-13.0094	-2.4491	0.157679	P48426;P78356
	P48507	Glutamate--cysteine ligase regulatory subunit	GCLM	21.7752	1	3589000							Keep	4	4	4	20.8	20.8	20.8	30.727	0.000356	5.0811	26.7272	9	1.69902	0.206472	-13.2766	-2.44906	0.15273	P48507
	P48651	Phosphatidylserine synthase 1	PTDSS1	23.4539	1	11490000							Keep	6	6	6	16.1	16.1	16.1	55.527	0	9.2694	28.6443	32	1.72873	0.24282	-14.0368	-2.49293	0.134719	P48651
	P49674	Casein kinase I isoform epsilon	CSNK1E	21.5739	1	3121700							Keep	4	4	3	12.7	12.7	10.1	47.315	0.00068166	4.4801	27.1444	16	1.4693	0.225467	-12.9714	-2.10995	0.154991	P49674
	P50851	Lipopolysaccharide-responsive and beige-like anchor protein	LRBA	23.3712	1	10850000							Keep	11	11	10	5.3	5.3	4.8	319.1	0	52.15	28.9139	105	1.76395	0.238976	-14.2034	-2.545	0.13557	P50851
	P51580	Thiopurine S-methyltransferase	TPMT	20.7161	1	1722500							Keep	3	3	3	17.6	17.6	17.6	28.18	0.0012887	3.8313	25.7634	19	1.69925	0.229896	-12.5143	-2.4494	0.164879	P51580
	P51784	Ubiquitin carboxyl-terminal hydrolase 11	USP11	22.1481	1	4647800							Keep	8	7	7	11	10.1	10.1	109.82	0	12.828	27.9869	38	2.64141	0.108232	-17.6392	-3.89654	0.148596	P51784
	P52564	Dual specificity mitogen-activated protein kinase kinase 6	MAP2K6	21.0991	1	2246200							Keep	4	4	4	13.2	13.2	13.2	37.492	0.0026627	2.9191	26.4786	9	2.70187	0.135805	-17.066	-3.99573	0.160415	P52564;P46734
	P53611	Geranylgeranyl transferase type-2 subunit beta	RABGGTB	21.8402	1	3754600							Keep	4	4	4	18.4	18.4	18.4	36.924	0.00037216	5.6537	27.0592	11	1.47523	0.226552	-13.1558	-2.11873	0.152003	P53611
	P54687	Branched-chain-amino-acid aminotransferase, cytosolic	BCAT1	22.0444	1	4325400							Keep	5	5	5	15.8	15.8	15.8	42.966	0.00038986	6.431	27.636	13	1.69173	0.187142	-13.1431	-2.4383	0.149738	P54687
	P55011	Solute carrier family 12 member 2	SLC12A2	22.2894	1	5125900							Keep	5	5	5	8.5	8.5	8.5	131.45	0	19.452	27.8572	56	2.69319	0.130783	-17.8145	-3.98143	0.14705	P55011
	P55957	BH3-interacting domain death agonist;BH3-interacting domain death agonist p15;BH3-interacting domain death agonist p13;BH3-interacting domain death agonist p11	BID	22.3144	1	5215600				+	RAF1_WDR31		Keep	5	5	5	42.1	42.1	42.1	21.994	0	16.232	27.4773	51	16.9079	0.036	-22.2887	-286.41	0.146778	P55957
	P56537	Eukaryotic translation initiation factor 6	EIF6	23.8006	1	14611000							Keep	5	5	5	26.1	26.1	26.1	26.599	0	23.995	29.1136	83	1.73351	0.246478	-14.2257	-2.49999	0.131189	P56537
	P57076	UPF0769 protein C21orf59	C21orf59	22.2235	1	4897000							Keep	7	7	7	38.3	38.3	38.3	33.224	0	17.738	27.4774	45	1.47904	0.228681	-13.44	-2.12436	0.14777	P57076
	P57105	Synaptojanin-2-binding protein	SYNJ2BP	21.8415	1	3757900							Keep	3	3	3	37.2	37.2	37.2	15.928	0.00036324	5.3335	27.6804	53	1.45683	0.226116	-13.1092	-2.09149	0.151989	P57105
	P57737	Coronin-7	CORO7	21.6403	1	3268800							Keep	4	4	4	7.2	7.2	7.2	100.6	0	8.7109	27.14	51	1.69912	0.212229	-13.155	-2.4492	0.154242	P57737
	P61009	Signal peptidase complex subunit 3	SPCS3	22.7224	1	6920100							Keep	3	3	3	17.8	17.8	17.8	20.313	0.0023711	2.9309	28.2703	28	2.66623	0.11129	-18.113	-3.93713	0.14238	P61009
	P61964	WD repeat-containing protein 5	WDR5	22.1514	1	4658500							Keep	4	4	4	24	24	24	36.588	0.00069881	4.8162	27.9585	24	2.62646	0.104973	-17.6253	-3.87217	0.14856	P61964
	P62273	40S ribosomal protein S29	RPS29	23.2004	1	9638500							Keep	2	2	2	33.9	33.9	33.9	6.6767	0	22.188	29.4343	71	1.68777	0.186403	-13.803	-2.43245	0.137341	P62273
	P62330	ADP-ribosylation factor 6	ARF6	22.7115	1	6868000							Keep	3	3	3	24.6	24.6	24.6	20.082	0.00035373	5.007	28.3637	22	1.70145	0.241111	-13.6002	-2.45264	0.142496	P62330
	P62879	Guanine nucleotide-binding protein G(I)/G(S)/G(T) subunit beta-2	GNB2	22.8021	1	7313500							Keep	7	4	3	22.4	13.2	9.4	37.331	0	12.867	28.4455	62	1.69914	0.213916	-13.8556	-2.44924	0.14153	P62879
	P82932	28S ribosomal protein S6, mitochondrial	MRPS6	22.1795	1	4749900							Keep	2	2	2	16.8	16.8	16.8	14.226	0.0015277	3.2169	27.9016	41	1.69887	0.199731	-13.5727	-2.44884	0.148252	P82932
	Q00013	55 kDa erythrocyte membrane protein	MPP1	20.9695	1	2053300							Keep	2	2	2	6.9	6.9	6.9	52.296	0	11.156	26.7078	20	1.69897	0.20396	-12.8122	-2.44898	0.161916	Q00013
	Q02252	Methylmalonate-semialdehyde dehydrogenase [acylating], mitochondrial	ALDH6A1	21.7547	1	3538600							Keep	5	5	5	11.4	11.4	11.4	57.839	0.0018309	3.1949	27.4389	15	2.63427	0.108686	-17.3238	-3.8849	0.152958	Q02252
	Q03001	Dystonin	DST	22.9203	1	7938000							Keep	8	8	8	1.5	1.5	1.5	860.65	0.00035971	5.2024	28.6223	10	1.54002	0.208401	-13.0425	-2.21447	0.140278	Q03001
	Q03252	Lamin-B2	LMNB2	23.1739	1	9463400							Keep	7	6	6	15	13.7	13.7	67.688	0.0003873	6.3227	28.6747	42	1.63778	0.187626	-13.6608	-2.35869	0.137617	Q03252
	Q07954	Prolow-density lipoprotein receptor-related protein 1;Low-density lipoprotein receptor-related protein 1 85 kDa subunit;Low-density lipoprotein receptor-related protein 1 515 kDa subunit;Low-density lipoprotein receptor-related protein 1 intracellular domain	LRP1	22.3497	1	5344900							Keep	10	10	10	3.9	3.9	3.9	504.6	0.00039872	6.8412	27.6446	20	1.67585	0.190808	-13.258	-2.41486	0.146393	Q07954
	Q12834	Cell division cycle protein 20 homolog	CDC20	21.3589	1	2689400							Keep	7	7	7	20.6	20.6	20.6	54.722	0	13.289	26.978	23	2.75407	0.229714	-17.1298	-4.08221	0.157432	Q12834
	Q13123	Protein Red	IK	22.1141	1	4539600							Keep	7	7	7	15.3	15.3	15.3	65.601	0	8.4181	27.6228	36	2.76938	0.273818	-17.772	-4.10772	0.14897	Q13123
	Q13136	Liprin-alpha-1	PPFIA1	22.6488	1	6575900							Keep	10	10	8	12.5	12.5	10.1	135.78	0	42.292	28.2066	57	1.69964	0.238545	-13.5526	-2.44997	0.143167	Q13136;O75334
	Q13325	Interferon-induced protein with tetratricopeptide repeats 5	IFIT5	21.5908	1	3158500							Keep	4	4	4	12.9	12.9	12.9	55.846	0.00069013	4.6691	26.6509	8	1.69928	0.233082	-13.0199	-2.44944	0.1548	Q13325
	Q13485	Mothers against decapentaplegic homolog 4	SMAD4	22.1082	1	4521100							Keep	4	4	4	10.5	10.5	10.5	60.438	0	26.374	27.3788	44	1.504	0.219068	-13.4413	-2.16126	0.149034	Q13485
	Q13505	Metaxin-1	MTX1	21.3791	1	2727500							Keep	3	3	3	8.2	8.2	8.2	51.476	0.0012862	3.794	27.1356	21	1.4783	0.228424	-12.9946	-2.12328	0.157201	Q13505
	Q13823	Nucleolar GTP-binding protein 2	GNL2	20.7135	1	1719400							Keep	3	3	3	4.9	4.9	4.9	83.654	0.0012281	3.2847	26.8193	12	1.41159	0.226616	-12.4644	-2.02443	0.164909	Q13823
	Q14139	Ubiquitin conjugation factor E4 A	UBE4A	21.2118	1	2428700							Keep	3	3	3	3.8	3.8	3.8	122.56	0.0003951	6.6671	26.6629	25	2.70427	0.17936	-16.9932	-3.99969	0.159117	Q14139
	Q14240	Eukaryotic initiation factor 4A-II;Eukaryotic initiation factor 4A-II, N-terminally processed	EIF4A2	22.7642	1	7123700							Keep	13	4	4	37.6	15.7	15.7	46.402	0.0013093	3.969	28.3054	11	2.64777	0.109552	-18.0498	-3.90692	0.141934	Q14240
	Q14244	Ensconsin	MAP7	21.4219	1	2809500							Keep	5	5	5	9.2	9.2	9.2	84.051	0	10.081	27.3409	43	2.59338	0.108747	-17.2027	-3.81846	0.156714	Q14244
	Q14258	E3 ubiquitin/ISG15 ligase TRIM25	TRIM25	21.4478	1	2860400							Keep	7	7	7	14.6	14.6	14.6	70.973	0	9.7549	27.0818	17	2.738	0.232267	-17.1992	-4.05549	0.15642	Q14258
	Q14684	Ribosomal RNA processing protein 1 homolog B	RRP1B	22.4395	1	5688200							Keep	7	7	7	15	15	15	84.427	0	24.048	28.0675	108	2.67299	0.117474	-17.8962	-3.94823	0.145419	Q14684
	Q14691	DNA replication complex GINS protein PSF1	GINS1	21.4333	1	2831900							Keep	2	2	2	15.3	15.3	15.3	22.988	0.0010166	4.4236	26.3896	26	1.69919	0.219283	-12.9364	-2.44931	0.156584	Q14691
	Q14790	Caspase-8;Caspase-8 subunit p18;Caspase-8 subunit p10	CASP8	20.6687	1	1666900							Keep	2	2	2	5.8	5.8	5.8	55.391	0.0012751	3.6918	25.2984	7	1.6993	0.236311	-12.4452	-2.44947	0.165436	Q14790
	Q15067	Peroxisomal acyl-coenzyme A oxidase 1	ACOX1	21.0742	1	2207900							Keep	4	4	4	11.2	11.2	11.2	74.423	0.0012567	3.5154	25.7394	7	1.47792	0.227289	-12.6509	-2.1227	0.160702	Q15067
	Q15075	Early endosome antigen 1	EEA1	22.2353	1	4937300							Keep	15	15	15	14	14	14	162.46	0	25.095	28.0083	49	1.69651	0.188123	-13.3932	-2.44536	0.147641	Q15075
	Q15208	Serine/threonine-protein kinase 38	STK38	21.3872	1	2742700							Keep	3	3	2	8.2	8.2	5.8	54.19	0.00070102	4.8523	26.8284	29	1.48748	0.226325	-12.8753	-2.13684	0.157109	Q15208
	Q15257	Serine/threonine-protein phosphatase 2A activator	PPP2R4	22.5265	1	6041400							Keep	6	6	6	25.1	25.1	25.1	40.667	0.0004095	7.3551	28.0727	25	1.4779	0.226691	-13.5007	-2.12267	0.14448	Q15257
	Q15382	GTP-binding protein Rheb	RHEB	22.9962	1	8366700							Keep	3	3	3	18.5	18.5	18.5	20.497	0	9.8636	28.2713	36	2.70888	0.191636	-18.3932	-4.0073	0.139478	Q15382
	Q15386	Ubiquitin-protein ligase E3C	UBE3C	20.9269	1	1993600							Keep	9	9	9	10.8	10.8	10.8	123.92	0	11.446	28.0103	20	1.69726	0.188836	-12.9108	-2.44646	0.162411	Q15386
	Q15398	Disks large-associated protein 5	DLGAP5	21.6996	1	3405900							Keep	6	6	6	9.8	9.8	9.8	95.114	0	40.21	26.8865	35	2.70366	0.144914	-17.3472	-3.99869	0.153576	Q15398
	Q15437	Protein transport protein Sec23B	SEC23B	21.6035	1	3186500							Keep	7	5	5	12.8	9.9	9.9	86.478	0	31.521	27.3225	32	1.74092	0.24297	-13.1336	-2.51095	0.154657	Q15437
	Q15773	Myeloid leukemia factor 2	MLF2	21.9418	1	4028400							Keep	4	4	4	25.8	25.8	25.8	28.147	0.0003867	6.2774	28.0526	26	1.45681	0.225495	-13.1256	-2.09147	0.150874	Q15773
	Q16539	Mitogen-activated protein kinase 14	MAPK14	21.8798	1	3859100							Keep	4	4	4	16.9	16.9	16.9	41.293	0	9.4577	27.4213	63	2.70266	0.143579	-17.4395	-3.99703	0.151562	Q16539
	Q16595	Frataxin, mitochondrial;Frataxin intermediate form;Frataxin(56-210);Frataxin(78-210);Frataxin mature form	FXN	22.4693	1	5806600							Keep	3	3	3	19.5	19.5	19.5	23.135	0.00037147	5.6372	28.2116	37	2.79964	0.292	-18.1225	-4.15835	0.145098	Q16595
	Q16637	Survival motor neuron protein	SMN1	22.3243	1	5251500							Keep	7	7	7	38.8	38.8	38.8	31.848	0	31.476	28.1645	56	1.69743	0.1895	-13.3755	-2.44671	0.14667	Q16637
	Q16795	NADH dehydrogenase [ubiquinone] 1 alpha subcomplex subunit 9, mitochondrial	NDUFA9	21.5761	1	3126400							Keep	4	4	4	15.9	15.9	15.9	42.509	0.0012516	3.4789	27.5489	18	1.63629	0.186871	-12.8204	-2.3565	0.154967	Q16795
	Q16836	Hydroxyacyl-coenzyme A dehydrogenase, mitochondrial	HADH	23.8502	1	15123000							Keep	6	6	6	25.5	25.5	25.5	34.293	0	36.901	29.5109	100	2.66787	0.114067	-18.9824	-3.93982	0.130688	Q16836
	Q1KMD3	Heterogeneous nuclear ribonucleoprotein U-like protein 2	HNRNPUL2	22.0134	1	4233500							Keep	6	6	6	11.8	11.8	11.8	85.104	0	7.8225	27.6236	37	1.69523	0.184862	-13.2417	-2.44346	0.15008	Q1KMD3
	Q27J81	Inverted formin-2	INF2	21.8025	1	3657600							Keep	6	6	6	8.8	8.8	8.8	135.62	0	19.349	26.8347	34	1.65742	0.187654	-12.9329	-2.38766	0.152424	Q27J81
	Q2TAL8	Glutamine-rich protein 1	QRICH1	20.8939	1	1948400							Keep	4	4	4	5.7	5.7	5.7	86.435	0.00069614	4.759	26.9392	48	1.74928	0.241705	-12.7787	-2.52332	0.162797	Q2TAL8
	Q32P41	tRNA (guanine(37)-N1)-methyltransferase	TRMT5	21.6061	1	3192100							Keep	3	3	3	8.4	8.4	8.4	58.246	0.007943	2.2445	26.8206	10	1.6993	0.237422	-13	-2.44948	0.154628	Q32P41
	Q3ZCW2	Galectin-related protein	LGALSL	22.0058	1	4211100							Keep	5	5	5	37.2	37.2	37.2	18.986	0.0010149	4.4105	27.347	14	1.75605	0.239937	-13.4346	-2.53332	0.150165	Q3ZCW2
	Q4G0N4	NAD kinase 2, mitochondrial	NADK2	22.219	1	4881700							Keep	5	5	5	14.9	14.9	14.9	49.432	0	10.283	28.0098	59	1.68814	0.186869	-13.3246	-2.43299	0.14782	Q4G0N4
	Q4J6C6	Prolyl endopeptidase-like	PREPL	24.6616	1	26538000							Keep	9	9	9	16	16	16	83.926	0	40.8	30.1631	50	13.6368	0.068	-24.7028	-111.686	0.1227	Q4J6C6
	Q4VC31	Coiled-coil domain-containing protein 58	CCDC58	22.6708	1	6677100							Keep	4	4	4	44.4	44.4	44.4	16.62	0	9.5927	27.9703	48	2.70051	0.128909	-17.9796	-3.99349	0.142931	Q4VC31
	Q5BKZ1	DBIRD complex subunit ZNF326	ZNF326	21.6724	1	3342300							Keep	4	4	4	8.8	8.8	8.8	65.653	0.0012821	3.7308	27.383	5	1.70836	0.241641	-13.1341	-2.46286	0.153881	Q5BKZ1
	Q5F1R6	DnaJ homolog subfamily C member 21	DNAJC21	21.329	1	2634400							Keep	5	5	5	13.9	13.9	13.9	62.027	0	12.646	26.3823	44	2.70184	0.132571	-17.2529	-3.99569	0.157773	Q5F1R6
	Q5JS54	Proteasome assembly chaperone 4	PSMG4	21.5116	1	2989800							Keep	1	1	1	20.3	20.3	20.3	13.775	0.00035474	5.0282	27.5255	48	1.69863	0.192477	-13.2383	-2.44849	0.155696	Q5JS54
	Q5JSL3	Dedicator of cytokinesis protein 11	DOCK11	21.6505	1	3292000							Keep	5	5	5	3.3	3.3	3.3	237.67	0.00035162	4.8969	27.1492	11	2.70368	0.149176	-17.383	-3.99871	0.154127	Q5JSL3
	Q5JTZ9	Alanine--tRNA ligase, mitochondrial	AARS2	21.7831	1	3608900							Keep	5	5	5	6.3	6.3	6.3	107.34	0.00035702	5.1191	26.9337	16	1.47256	0.227812	-13.1107	-2.11477	0.15264	Q5JTZ9
	Q5SY16	Polynucleotide 5-hydroxyl-kinase NOL9	NOL9	23.2128	1	9722000							Keep	4	4	4	9.5	9.5	9.5	79.322	0.00035186	4.9086	28.5026	16	1.6762	0.191328	-13.8015	-2.41537	0.137212	Q5SY16
	Q5T447	E3 ubiquitin-protein ligase HECTD3	HECTD3	20.3439	1	1330800							Keep	4	4	4	7	7	7	97.112	0.001292	3.8391	25.9602	5	1.69863	0.19318	-12.5074	-2.44849	0.169293	Q5T447
	Q5T6V5	UPF0553 protein C9orf64	C9orf64	21.8219	1	3707200							Keep	6	6	6	20.5	20.5	20.5	39.028	0.0004042	7.0551	27.3725	26	1.44508	0.225941	-13.0111	-2.0741	0.152207	Q5T6V5
	Q5UIP0	Telomere-associated protein RIF1	RIF1	21.9037	1	3923400							Keep	13	13	13	10.3	10.3	10.3	274.46	0	38.432	27.4134	83	2.68151	0.120604	-17.4212	-3.96221	0.151297	Q5UIP0
	Q5VZL5	Zinc finger MYM-type protein 4	ZMYM4	21.2637	1	2517700							Keep	5	5	5	4.8	4.8	4.8	172.79	0.001233	3.3322	26.0034	14	1.69883	0.197289	-12.9157	-2.44877	0.158521	Q5VZL5
	Q69YN2	CWF19-like protein 1	CWF19L1	21.8988	1	3910300							Keep	7	7	7	18	18	18	60.618	0	10.124	27.2753	23	1.69924	0.224899	-13.243	-2.44938	0.15135	Q69YN2
	Q6GMV3	Putative peptidyl-tRNA hydrolase PTRHD1	PTRHD1	22.6703	1	6674900							Keep	5	5	5	31.4	31.4	31.4	15.805	0	9.9434	28.4202	35	1.6482	0.185149	-13.3526	-2.37407	0.142936	Q6GMV3
	Q6NW29	RWD domain-containing protein 4	RWDD4	21.7729	1	3583300							Keep	4	4	4	22.9	22.9	22.9	21.25	0.00036617	5.4371	27.504	14	1.69058	0.187282	-13.1004	-2.43661	0.152755	Q6NW29
	Q6NZY4	Zinc finger CCHC domain-containing protein 8	ZCCHC8	22.1572	1	4677100							Keep	6	6	6	13	13	13	78.576	0	19.827	26.9116	25	2.69111	0.12675	-17.7613	-3.97801	0.148497	Q6NZY4
	Q6PGP7	Tetratricopeptide repeat protein 37	TTC37	22.0874	1	4456100							Keep	7	7	7	7.2	7.2	7.2	175.48	0	9.9273	27.9056	68	1.7121	0.244185	-13.3389	-2.46837	0.149264	Q6PGP7
	Q6YP21	Kynurenine--oxoglutarate transaminase 3	CCBL2	23.331	1	10552000							Keep	6	6	6	15.9	15.9	15.9	51.4	0	8.5135	28.7886	52	2.66739	0.112459	-18.5312	-3.93904	0.135986	Q6YP21
	Q7LGA3	Heparan sulfate 2-O-sulfotransferase 1	HS2ST1	21.8153	1	3690300							Keep	4	4	4	12.4	12.4	12.4	41.881	0	24.291	27.2712	47	2.70397	0.171143	-17.5189	-3.99919	0.152281	Q7LGA3
	Q7Z434	Mitochondrial antiviral-signaling protein	MAVS	21.4519	1	2868600							Keep	4	4	4	11.9	11.9	11.9	56.527	0.00038037	5.9782	26.9952	24	1.70604	0.241519	-12.8745	-2.45943	0.156373	Q7Z434
	Q7Z460	CLIP-associating protein 1	CLASP1	21.9408	1	4025600							Keep	7	6	6	7.1	5.9	5.9	169.45	0	14.037	27.6611	38	2.68426	0.121154	-17.6115	-3.96674	0.150885	Q7Z460
	Q7Z4H7	HAUS augmin-like complex subunit 6	HAUS6	21.8734	1	3842000							Keep	3	3	3	3.9	3.9	3.9	108.62	0.00035524	5.0635	27.2982	15	1.66553	0.18845	-13.0384	-2.39963	0.151633	Q7Z4H7
	Q7Z5K2	Wings apart-like protein homolog	WAPAL	21.5839	1	3143400							Keep	7	7	7	9	9	9	132.94	0	7.5806	26.9403	24	1.69921	0.222011	-13.0318	-2.44934	0.154878	Q7Z5K2
	Q86TI2	Dipeptidyl peptidase 9	DPP9	21.5954	1	3168500							Keep	5	5	5	9.6	9.6	9.6	98.262	0.00035881	5.1791	26.8968	35	2.73354	0.22225	-17.3124	-4.04811	0.154749	Q86TI2
	Q86U90	YrdC domain-containing protein, mitochondrial	YRDC	21.1377	1	2307200							Keep	5	5	5	24.7	24.7	24.7	29.328	0.00068681	4.62	26.6085	18	1.69929	0.234083	-12.7338	-2.44945	0.159969	Q86U90
	Q86W42	THO complex subunit 6 homolog	THOC6	20.9099	1	1970200							Keep	3	3	3	10.3	10.3	10.3	37.535	0.00036443	5.3902	26.1949	27	1.48674	0.224854	-12.6111	-2.13576	0.162609	Q86W42
	Q86WJ1	Chromodomain-helicase-DNA-binding protein 1-like	CHD1L	22.0154	1	4239300							Keep	5	5	5	8.1	8.1	8.1	100.98	0.0023788	2.975	27.4239	7	1.47739	0.226275	-13.4434	-2.12193	0.150058	Q86WJ1
	Q86X76	Nitrilase homolog 1	NIT1	21.7747	1	3588000							Keep	3	3	3	11.3	11.3	11.3	35.896	0	49.731	27.2301	54	1.69869	0.195327	-13.3905	-2.44857	0.152734	Q86X76
	Q8IYB8	ATP-dependent RNA helicase SUPV3L1, mitochondrial	SUPV3L1	21.9868	1	4156100							Keep	4	4	4	6.9	6.9	6.9	87.99	0.0012598	3.5583	27.1874	13	1.69924	0.227863	-13.3	-2.44939	0.150375	Q8IYB8
	Q8IZ83	Aldehyde dehydrogenase family 16 member A1	ALDH16A1	22.0355	1	4298900							Keep	6	6	6	11.1	11.1	11.1	85.126	0	9.3096	27.493	43	1.65585	0.187015	-13.0567	-2.38535	0.149836	Q8IZ83
	Q8N3C0	Activating signal cointegrator 1 complex subunit 3	ASCC3	22.6058	1	6382900							Keep	5	5	5	2.9	2.9	2.9	251.46	0.00035765	5.1395	28.2175	34	1.46953	0.226	-13.6072	-2.1103	0.143627	Q8N3C0
	Q8N5K1	CDGSH iron-sulfur domain-containing protein 2	CISD2	22.7971	1	7288100							Keep	3	3	3	29.6	29.6	29.6	15.278	0	19.233	28.2341	50	1.72392	0.241958	-13.7551	-2.48582	0.141584	Q8N5K1
	Q8N6R0	Methyltransferase-like protein 13	METTL13	21.6757	1	3349900							Keep	7	7	7	14	14	14	78.767	0	8.2387	27.289	32	1.6526	0.185662	-12.9327	-2.38056	0.153845	Q8N6R0
	Q8N6T3	ADP-ribosylation factor GTPase-activating protein 1	ARFGAP1	21.9417	1	4028100							Keep	6	6	6	20.9	20.9	20.9	44.667	0	8.9768	27.7238	34	1.64707	0.184884	-13.0244	-2.3724	0.150875	Q8N6T3
	Q8N999	Uncharacterized protein C12orf29	C12orf29	21.7243	1	3464600							Keep	2	2	2	11.1	11.1	11.1	37.49	0.00039448	6.6442	27.4225	36	2.68729	0.1248	-17.3757	-3.97172	0.153299	Q8N999
	Q8NBQ5	Estradiol 17-beta-dehydrogenase 11	HSD17B11	21.6332	1	3252700							Keep	5	5	5	21.7	21.7	21.7	32.935	0	10.834	27.4888	43	2.69125	0.129447	-17.3507	-3.97823	0.154322	Q8NBQ5
	Q8NFC6	Biorientation of chromosomes in cell division protein 1-like 1	BOD1L1	21.5245	1	3016700							Keep	13	13	11	7.4	7.4	6.6	330.46	0	15.956	27.1255	37	1.47705	0.226173	-12.8873	-2.12142	0.155549	Q8NFC6
	Q8NFW8	N-acylneuraminate cytidylyltransferase	CMAS	21.9451	1	4037700							Keep	5	5	5	12.2	12.2	12.2	48.379	0.00037908	5.9162	27.4963	62	1.65484	0.186721	-13.0233	-2.38387	0.150837	Q8NFW8
	Q8TC07	TBC1 domain family member 15	TBC1D15	22.2441	1	4967700							Keep	4	4	4	6.5	6.5	6.5	79.49	0.00035323	4.9818	27.9505	45	2.70341	0.143222	-17.752	-3.99827	0.147544	Q8TC07
	Q8TEX9	Importin-4	IPO4	23.1929	1	9588900							Keep	8	8	8	10.3	10.3	10.3	118.71	0	20.727	29.1897	72	1.64921	0.185445	-13.7304	-2.37555	0.137419	Q8TEX9
	Q8WU79	Stromal membrane-associated protein 2	SMAP2	21.6297	1	3244800							Keep	4	4	3	9.3	9.3	7.5	46.785	0.0042808	2.584	27.2157	8	1.47662	0.226071	-13.0178	-2.12079	0.154362	Q8WU79
	Q8WUD4	Coiled-coil domain-containing protein 12	CCDC12	21.8688	1	3829700							Keep	5	5	5	40.4	40.4	40.4	19.181	0	31.666	27.3336	15	1.48603	0.224566	-13.2709	-2.1347	0.151685	Q8WUD4
	Q8WUH6	Transmembrane protein 263	TMEM263	22.4202	1	5612300							Keep	2	2	2	22.4	22.4	22.4	11.748	0.0023725	2.9421	28.0314	6	1.70815	0.240255	-13.4377	-2.46254	0.145629	Q8WUH6
	Q8WVV9	Heterogeneous nuclear ribonucleoprotein L-like	HNRNPLL	21.8759	1	3848600							Keep	9	9	9	23.8	23.8	23.8	60.082	0	9.7427	27.6221	40	2.68534	0.123216	-17.4351	-3.96851	0.151606	Q8WVV9
	Q8WWY3	U4/U6 small nuclear ribonucleoprotein Prp31	PRPF31	22.392	1	5504000							Keep	6	6	6	17.2	17.2	17.2	55.455	0	10.835	28.1332	56	1.71472	0.246027	-13.4913	-2.47224	0.145934	Q8WWY3
	Q8WX92	Negative elongation factor B	NELFB	21.6641	1	3323200							Keep	4	4	4	9	9	9	65.697	0.00035298	4.9698	27.2282	39	1.69921	0.222956	-13.0698	-2.44934	0.153974	Q8WX92
	Q8WXD5	Gem-associated protein 6	GEMIN6	21.9617	1	4084500							Keep	4	4	4	28.7	28.7	28.7	18.824	0.0013223	4.0918	27.5689	27	2.6894	0.125878	-17.4881	-3.97519	0.150652	Q8WXD5
	Q92530	Proteasome inhibitor PI31 subunit	PSMF1	23.7271	1	13886000							Keep	4	4	4	19.9	19.9	19.9	29.816	0	69.303	29.1034	61	1.71228	0.2456	-14.2586	-2.46864	0.131931	Q92530
	Q92538	Golgi-specific brefeldin A-resistance guanine nucleotide exchange factor 1	GBF1	22.1597	1	4685200							Keep	10	10	10	7.4	7.4	7.4	206.44	0	24.371	27.8026	53	1.66781	0.189129	-13.1731	-2.403	0.148469	Q92538
	Q92544	Transmembrane 9 superfamily member 4	TM9SF4	21.4214	1	2808600							Keep	4	4	4	10.1	10.1	10.1	74.518	0.00035753	5.1369	26.6905	34	2.66976	0.115186	-17.1002	-3.94293	0.156719	Q92544
	Q92558	Wiskott-Aldrich syndrome protein family member 1	WASF1	22.6745	1	6694500							Keep	4	4	4	11.3	11.3	11.3	61.651	0.000409	7.3369	27.7108	15	1.72307	0.23811	-13.5537	-2.48458	0.142891	Q92558
	Q92572	AP-3 complex subunit sigma-1	AP3S1	22.6475	1	6570300							Keep	5	5	5	34.7	34.7	34.7	21.732	0	10.05	28.2271	40	2.70985	0.199619	-18.0716	-4.0089	0.14318	Q92572
	Q92620	Pre-mRNA-splicing factor ATP-dependent RNA helicase PRP16	DHX38	22.1061	1	4514500							Keep	7	7	7	7.7	7.7	7.7	140.5	0	7.9588	27.7035	47	1.47087	0.227151	-13.2782	-2.11227	0.149058	Q92620
	Q92667	A-kinase anchor protein 1, mitochondrial	AKAP1	21.616	1	3214200							Keep	6	6	6	10.7	10.7	10.7	97.34	0	7.9731	26.9543	32	2.70421	0.175846	-17.3556	-3.99959	0.154516	Q92667
	Q92692	Nectin-2	PVRL2	21.7949	1	3638500							Keep	3	3	3	8.4	8.4	8.4	57.741	0.0013154	4.0323	27.3939	26	1.44165	0.227053	-12.8484	-2.06901	0.152509	Q92692
	Q92820	Gamma-glutamyl hydrolase	GGH	22.231	1	4922500							Keep	2	2	2	8.2	8.2	8.2	35.964	0.0013258	4.1191	27.5721	28	2.68088	0.119037	-17.7645	-3.96118	0.147688	Q92820
	Q92990	Glomulin	GLMN	21.7117	1	3434500							Keep	6	6	6	9.8	9.8	9.8	68.207	0	16.396	27.4517	40	1.46745	0.225732	-13.0573	-2.10722	0.153441	Q92990
	Q969X5	Endoplasmic reticulum-Golgi intermediate compartment protein 1	ERGIC1	21.3335	1	2642500							Keep	5	5	5	23.1	23.1	23.1	32.592	0.00039494	6.6654	27.0548	22	1.69917	0.216513	-12.9163	-2.44929	0.157722	Q969X5
	Q96AC1	Fermitin family homolog 2	FERMT2	23.2377	1	9891300							Keep	9	9	9	19.4	19.4	19.4	77.86	0	21.595	28.8514	47	1.77951	0.234557	-14.1054	-2.56803	0.136953	Q96AC1;Q9BQL6
	Q96AT9	Ribulose-phosphate 3-epimerase	RPE	21.9622	1	4085700							Keep	3	3	3	20.6	20.6	20.6	24.927	0.0013329	4.1971	27.4517	13	1.46974	0.226409	-13.2029	-2.11061	0.150648	Q96AT9;Q2QD12
	Q96CS2	HAUS augmin-like complex subunit 1	HAUS1	21.2301	1	2459800							Keep	3	3	3	12.9	12.9	12.9	31.863	0.0012882	3.8222	27.081	4	1.4465	0.225316	-12.81	-2.0762	0.158906	Q96CS2
	Q96D71	RalBP1-associated Eps domain-containing protein 1	REPS1	22.0574	1	4364400							Keep	7	7	7	13.6	13.6	13.6	86.661	0	11.154	27.7768	28	1.66117	0.187498	-13.1331	-2.3932	0.149595	Q96D71;Q8NFH8
	Q96DG6	Carboxymethylenebutenolidase homolog	CMBL	21.7859	1	3615800							Keep	4	4	4	17.6	17.6	17.6	28.048	0.0012723	3.6722	27.3784	32	1.47511	0.225964	-13.1931	-2.11856	0.15261	Q96DG6
	Q96ER3	Protein SAAL1	SAAL1	19.1297	1	573600							Keep	3	3	3	9.7	9.7	9.7	53.557	0.0013136	4.0021	24.9509	14	1.48997	0.224326	-11.528	-2.14053	0.184215	Q96ER3
	Q96F63	Coiled-coil domain-containing protein 97	CCDC97	21.1822	1	2379400							Keep	4	4	4	15.7	15.7	15.7	38.946	0.00037467	5.7514	26.6411	28	1.49336	0.225674	-12.8789	-2.14554	0.159457	Q96F63
	Q96GG9	DCN1-like protein 1	DCUN1D1	21.5873	1	3150800							Keep	4	4	4	22	22	22	30.124	0.00040883	7.3265	27.2414	29	1.6989	0.20251	-13.2072	-2.44889	0.15484	Q96GG9
	Q96HR8	H/ACA ribonucleoprotein complex non-core subunit NAF1	NAF1	21.9416	1	4027900							Keep	2	2	2	5.1	5.1	5.1	53.716	0	10.397	27.3431	49	2.76839	0.251	-17.6847	-4.10606	0.150876	Q96HR8
	Q96K17	Transcription factor BTF3 homolog 4	BTF3L4	23.6318	1	12998000							Keep	5	5	5	36.7	36.7	36.7	17.27	0	16.921	29.452	42	2.62835	0.108901	-18.7001	-3.87524	0.132899	Q96K17
	Q96K76	Ubiquitin carboxyl-terminal hydrolase 47	USP47	21.1421	1	2314300							Keep	5	5	5	5	5	5	157.31	0	8.8292	26.6796	22	1.6992	0.220197	-12.7664	-2.44932	0.159918	Q96K76
	Q96S52	GPI transamidase component PIG-S	PIGS	20.528	1	1512000							Keep	2	2	2	5.6	5.6	5.6	61.655	0.0032477	2.8984	25.7324	10	1.69921	0.221099	-12.4414	-2.44933	0.167099	Q96S52
	Q96SU4	Oxysterol-binding protein-related protein 9	OSBPL9	21.6609	1	3315700							Keep	4	4	4	8.6	8.6	8.6	83.184	0.00036403	5.3609	27.269	37	1.69889	0.201717	-13.168	-2.44887	0.154011	Q96SU4
	Q99523	Sortilin	SORT1	21.0674	1	2197400							Keep	5	5	5	7.9	7.9	7.9	92.067	0	12.732	27.2233	33	2.70117	0.130512	-17.1332	-3.99458	0.160781	Q99523
	Q99575	Ribonucleases P/MRP protein subunit POP1	POP1	22.3674	1	5410900							Keep	10	10	10	15.2	15.2	15.2	114.71	0	24.144	27.8778	89	1.68097	0.191632	-13.3724	-2.42242	0.146201	Q99575
	Q99805	Transmembrane 9 superfamily member 2	TM9SF2	22.9246	1	7961500							Keep	10	10	10	20.4	20.4	20.4	75.775	0	12.894	28.7583	65	1.83804	0.228836	-14.2439	-2.65478	0.140233	Q99805
	Q9BQ69	O-acetyl-ADP-ribose deacetylase MACROD1	MACROD1	21.3146	1	2608100							Keep	2	2	2	11.4	11.4	11.4	35.505	0.0021059	3.0739	26.994	7	1.69877	0.195944	-13.0712	-2.44868	0.157938	Q9BQ69
	Q9BQ70	Transcription factor 25	TCF25	21.6646	1	3324200							Keep	4	4	4	9.9	9.9	9.9	76.666	0	7.9317	27.0779	13	2.70439	0.180833	-17.334	-3.99989	0.153969	Q9BQ70
	Q9BQP7	Mitochondrial genome maintenance exonuclease 1	MGME1	22.0249	1	4267300							Keep	6	6	6	27.6	27.6	27.6	39.42	0	54.422	27.7799	47	1.67709	0.191523	-13.1539	-2.41669	0.149953	Q9BQP7
	Q9BSH4	Translational activator of cytochrome c oxidase 1	TACO1	22.1684	1	4713500							Keep	4	4	4	20.9	20.9	20.9	32.477	0	8.3144	27.7394	23	2.59163	0.107579	-17.6334	-3.81562	0.148374	Q9BSH4
	Q9BTE7	DCN1-like protein 5	DCUN1D5	22.1971	1	4808400							Keep	3	3	3	16.5	16.5	16.5	27.508	0.0013249	4.1084	27.7706	27	2.725	0.22	-17.6753	-4.03396	0.148059	Q9BTE7
	Q9BU76	Multiple myeloma tumor-associated protein 2	MMTAG2	21.2988	1	2579700							Keep	3	3	3	14.1	14.1	14.1	29.411	0.0012289	3.2946	26.8159	23	1.67993	0.190938	-12.7094	-2.42088	0.158119	Q9BU76
	Q9BUN8	Derlin-1	DERL1	21.4926	1	2950600							Keep	2	2	2	7.6	7.6	7.6	28.8	0.0012262	3.2694	26.7515	14	1.69911	0.211337	-13.0646	-2.44919	0.155911	Q9BUN8
	Q9BUR5	Apolipoprotein O	APOO	22.3688	1	5416200							Keep	2	2	2	13.1	13.1	13.1	22.284	0.0012361	3.3552	27.184	6	1.69904	0.207273	-13.6294	-2.44909	0.146186	Q9BUR5
	Q9BV86	N-terminal Xaa-Pro-Lys N-methyltransferase 1;N-terminal Xaa-Pro-Lys N-methyltransferase 1, N-terminally processed	NTMT1	22.8503	1	7561600							Keep	5	5	5	30.9	30.9	30.9	25.387	0	121.67	28.6433	85	1.72652	0.242241	-13.8946	-2.48967	0.14102	Q9BV86
	Q9BXB4	Oxysterol-binding protein-related protein 11	OSBPL11	21.8578	1	3800700							Keep	7	7	7	19.8	19.8	19.8	83.642	0	12.857	27.1171	21	1.69924	0.226795	-13.2219	-2.44938	0.151807	Q9BXB4;Q9BXB5
	Q9BXK5	Bcl-2-like protein 13	BCL2L13	21.8758	1	3848300							Keep	3	3	3	14.2	14.2	14.2	52.723	0	7.9807	27.3536	30	1.72967	0.243565	-13.1434	-2.49433	0.151607	Q9BXK5
	Q9BY67	Cell adhesion molecule 1	CADM1	21.9547	1	4064700							Keep	5	5	5	21.3	21.3	21.3	48.509	0	98.05	27.7342	58	1.51795	0.214667	-13.4587	-2.18187	0.15073	Q9BY67
	Q9BYT8	Neurolysin, mitochondrial	NLN	21.9223	1	3974300				+	RAF1_WDR31		Keep	6	6	6	11.1	11.1	11.1	80.651	0	15.796	27.3877	45	16.0332	0.024	-21.9319	-222.661	0.15109	Q9BYT8
	Q9BZE4	Nucleolar GTP-binding protein 1	GTPBP4	22.0492	1	4339900							Keep	3	3	3	5.4	5.4	5.4	73.964	0.0040034	2.6026	27.5893	31	1.68077	0.191067	-13.2041	-2.42213	0.149685	Q9BZE4
	Q9GZL7	Ribosome biogenesis protein WDR12	WDR12	22.5821	1	6279200							Keep	6	6	6	22.5	22.5	22.5	47.707	0	75.827	28.2367	43	1.72368	0.240833	-13.5774	-2.48548	0.143881	Q9GZL7
	Q9GZR7	ATP-dependent RNA helicase DDX24	DDX24	21.6511	1	3293400							Keep	7	7	7	13.4	13.4	13.4	96.331	0	7.6793	27.3798	14	2.70395	0.166069	-17.3969	-3.99917	0.154121	Q9GZR7
	Q9GZZ9	Ubiquitin-like modifier-activating enzyme 5	UBA5	22.0623	1	4379500							Keep	4	4	4	19.6	19.6	19.6	44.863	0.00039401	6.6308	27.9144	43	1.46514	0.225774	-13.2128	-2.1038	0.14954	Q9GZZ9
	Q9H0B6	Kinesin light chain 2	KLC2	21.9829	1	4145000							Keep	10	6	6	21.1	15.1	15.1	68.934	0	40.81	27.5007	89	1.46431	0.225792	-13.1684	-2.10256	0.150417	Q9H0B6
	Q9H0W9	Ester hydrolase C11orf54	C11orf54	22.1571	1	4676900							Keep	3	3	3	15.9	15.9	15.9	35.117	0.00036062	5.2501	27.5162	19	1.49331	0.224981	-13.5536	-2.14546	0.148497	Q9H0W9
	Q9H1I8	Activating signal cointegrator 1 complex subunit 2	ASCC2	19.8215	1	926530							Keep	3	3	3	4.9	4.9	4.9	86.359	0.0023981	3.0425	25.1203	3	2.70442	0.188696	-15.8233	-3.99994	0.175615	Q9H1I8
	Q9H2J7	Sodium-dependent neutral amino acid transporter B(0)AT2	SLC6A15	21.1768	1	2370500							Keep	4	4	4	7.9	7.9	7.9	81.835	0.0012966	3.8773	27.0493	13	1.69889	0.200971	-12.8562	-2.44886	0.159519	Q9H2J7
	Q9H2P0	Activity-dependent neuroprotector homeobox protein	ADNP	21.6326	1	3251400							Keep	6	6	6	7.9	7.9	7.9	123.56	0.00037161	5.6402	26.9766	11	2.62772	0.106301	-17.2453	-3.87423	0.154329	Q9H2P0
	Q9H4M9	EH domain-containing protein 1	EHD1	22.8324	1	7468400							Keep	6	6	5	19.1	19.1	17.4	60.626	0	11.345	28.4969	78	2.72172	0.202526	-18.2952	-4.02851	0.141209	Q9H4M9;Q9NZN4
	Q9H583	HEAT repeat-containing protein 1;HEAT repeat-containing protein 1, N-terminally processed	HEATR1	21.1146	1	2270600							Keep	5	5	5	3.1	3.1	3.1	242.37	0.00041068	7.4022	26.4966	30	2.70243	0.141128	-16.8345	-3.99665	0.160235	Q9H583
	Q9H799	Uncharacterized protein C5orf42	C5orf42	22.7765	1	7184600							Keep	3	3	3	1.6	1.6	1.6	361.74	0.0099276	2.0776	28.4688	10	1.49474	0.225	-13.7735	-2.14758	0.141803	Q9H799
	Q9H857	5-nucleotidase domain-containing protein 2	NT5DC2	21.8613	1	3809800							Keep	5	5	5	10.4	10.4	10.4	60.718	0.00035958	5.1971	27.4155	23	1.48377	0.226626	-13.2537	-2.13137	0.151768	Q9H857
	Q9H974	Queuine tRNA-ribosyltransferase subunit QTRTD1	QTRTD1	21.5954	1	3168600							Keep	5	5	5	18.1	18.1	18.1	46.712	0.00036887	5.5349	26.5684	8	1.69929	0.235143	-13.0119	-2.44946	0.154748	Q9H974
	Q9H993	Protein-glutamate O-methyltransferase	ARMT1	23.0437	1	8646600							Keep	6	6	6	22.4	22.4	22.4	51.172	0	16.168	28.6254	27	1.78125	0.2378	-13.9827	-2.5706	0.138979	Q9H993
	Q9H9A6	Leucine-rich repeat-containing protein 40	LRRC40	23.0388	1	8617300							Keep	8	8	8	19.3	19.3	19.3	68.249	0	12.004	28.6443	71	2.65848	0.113016	-18.2973	-3.92444	0.13903	Q9H9A6
	Q9HBM1	Kinetochore protein Spc25	SPC25	21.7383	1	3498400							Keep	4	4	4	25.9	25.9	25.9	26.152	0.00040323	7.0399	27.6105	13	2.70194	0.1383	-17.7237	-3.99585	0.153142	Q9HBM1
	Q9HCK8	Chromodomain-helicase-DNA-binding protein 8	CHD8	22.0582	1	4367100							Keep	7	7	6	4.8	4.8	4.3	290.52	0	17.739	27.5904	26	1.66195	0.187847	-13.1784	-2.39434	0.149585	Q9HCK8;Q8TD26;Q3L8U1
	Q9HCN4	GPN-loop GTPase 1	GPN1	22.1712	1	4722900							Keep	2	2	2	8.6	8.6	8.6	41.74	0.0010121	4.3685	27.2675	12	1.69918	0.217355	-13.4519	-2.44929	0.148342	Q9HCN4
	Q9HD15	Steroid receptor RNA activator 1	SRA1	21.216	1	2435900							Keep	6	6	6	31.8	31.8	31.8	25.673	0	9.297	26.5785	20	1.46224	0.225468	-12.6883	-2.09951	0.159067	Q9HD15
	Q9HD20	Manganese-transporting ATPase 13A1	ATP13A1	20.9878	1	2079500							Keep	5	5	5	5.2	5.2	5.2	132.95	0.0003973	6.7913	26.6769	15	1.69894	0.203212	-12.8309	-2.44894	0.161703	Q9HD20
	Q9NNW7	Thioredoxin reductase 2, mitochondrial	TXNRD2	22.257	1	5012300							Keep	3	3	3	8.8	8.8	8.8	56.506	0.00040584	7.1522	27.7448	48	1.49194	0.224139	-13.4167	-2.14344	0.147403	Q9NNW7
	Q9NP61	ADP-ribosylation factor GTPase-activating protein 3	ARFGAP3	21.9441	1	4034800							Keep	5	5	4	12.8	12.8	10.9	56.928	0	8.0462	27.3382	50	1.47806	0.227915	-13.2427	-2.12292	0.150848	Q9NP61
	Q9NPF5	DNA methyltransferase 1-associated protein 1	DMAP1	21.5956	1	3168900							Keep	5	5	5	19.3	19.3	19.3	52.992	0.00068074	4.4748	26.8868	22	1.44133	0.226578	-12.745	-2.06853	0.154747	Q9NPF5
	Q9NPI6	mRNA-decapping enzyme 1A	DCP1A	22.0092	1	4221100							Keep	7	7	7	17.7	17.7	17.7	63.309	0.00039968	6.9007	27.6995	21	1.63225	0.187376	-12.9569	-2.35054	0.150127	Q9NPI6
	Q9NPJ6	Mediator of RNA polymerase II transcription subunit 4	MED4	20.897	1	1952600							Keep	5	5	5	25.6	25.6	25.6	29.745	0.00040388	7.0523	25.8485	9	1.69879	0.19666	-12.6964	-2.44873	0.16276	Q9NPJ6
	Q9NQ29	Putative RNA-binding protein Luc7-like 1	LUC7L	20.9615	1	2041900							Keep	9	3	3	27.2	12.4	12.4	43.727	0	23.15	26.682	42	1.49522	0.225492	-12.8761	-2.14829	0.162009	Q9NQ29
	Q9NQ88	Fructose-2,6-bisphosphatase TIGAR	TIGAR	22.5361	1	6082000							Keep	2	2	2	13	13	13	30.062	0	7.4998	28.3962	48	1.71602	0.245796	-13.659	-2.47416	0.144376	Q9NQ88
	Q9NQG5	Regulation of nuclear pre-mRNA domain-containing protein 1B	RPRD1B	21.6927	1	3389700							Keep	3	3	3	14.4	14.4	14.4	36.899	0.00040967	7.3564	27.213	35	1.66468	0.187646	-12.8952	-2.39838	0.153653	Q9NQG5
	Q9NQW6	Actin-binding protein anillin	ANLN	20.7376	1	1748400							Keep	5	5	5	8.5	8.5	8.5	124.2	0	48.486	26.6337	38	1.69833	0.190697	-12.8111	-2.44804	0.164625	Q9NQW6
	Q9NRX5	Serine incorporator 1	SERINC1	20.7391	1	1750200							Keep	2	2	2	6.6	6.6	6.6	50.494	0.00036232	5.2934	26.547	15	1.69915	0.214709	-12.5959	-2.44925	0.164608	Q9NRX5
	Q9NRY5	Protein FAM114A2	FAM114A2	21.0199	1	2126300							Keep	6	6	6	18.8	18.8	18.8	55.468	0	131.34	26.7542	61	1.70977	0.245763	-12.5814	-2.46493	0.161331	Q9NRY5
	Q9NV35	Probable 8-oxo-dGTP diphosphatase NUDT15	NUDT15	21.7583	1	3547300							Keep	3	3	3	17.7	17.7	17.7	18.609	0.00036036	5.2388	27.8377	28	1.47399	0.227198	-13.135	-2.11689	0.152918	Q9NV35
	Q9NVS9	Pyridoxine-5-phosphate oxidase	PNPO	23.4854	1	11744000							Keep	8	8	8	29.5	29.5	29.5	29.988	0	38.932	29.16	67	1.7036	0.243195	-14.0372	-2.45582	0.134395	Q9NVS9
	Q9NVT9	Armadillo repeat-containing protein 1	ARMC1	20.6963	1	1699000							Keep	3	3	3	17	17	17	31.28	0.0071903	2.3169	26.5113	13	1.69912	0.213068	-12.5143	-2.44921	0.165112	Q9NVT9
	Q9NVZ3	Adaptin ear-binding coat-associated protein 2	NECAP2	21.2122	1	2429500							Keep	2	2	2	17.5	17.5	17.5	28.338	0.0096983	2.1033	26.5871	3	1.69863	0.193889	-13.0609	-2.44849	0.159111	Q9NVZ3
	Q9NW08	DNA-directed RNA polymerase III subunit RPC2	POLR3B	20.8197	1	1850800							Keep	2	2	2	2.6	2.6	2.6	127.78	0.00036101	5.2681	26.0818	19	2.70379	0.165867	-16.7266	-3.9989	0.163663	Q9NW08
	Q9NWS0	PIH1 domain-containing protein 1	PIH1D1	22.3661	1	5405700							Keep	4	4	4	22.1	22.1	22.1	32.363	0	25.437	27.8153	23	1.67919	0.19081	-13.3225	-2.41979	0.146216	Q9NWS0
	Q9NXR7	BRCA1-A complex subunit BRE	BRE	21.2332	1	2465000							Keep	4	4	4	13.6	13.6	13.6	43.551	0.0018182	3.1502	26.6699	14	2.72201	0.213111	-17.2298	-4.029	0.158871	Q9NXR7
	Q9NXV6	CDKN2A-interacting protein	CDKN2AIP	21.5391	1	3047400							Keep	9	9	9	25.5	25.5	25.5	61.124	0	47.492	26.8706	63	1.71424	0.244913	-12.8813	-2.47154	0.155384	Q9NXV6
	Q9NY27	Serine/threonine-protein phosphatase 4 regulatory subunit 2	PPP4R2	21.3221	1	2621800							Keep	6	6	6	27.3	27.3	27.3	46.898	0	20.331	26.6051	21	2.70376	0.1565	-17.1454	-3.99885	0.157852	Q9NY27
	Q9NYV4	Cyclin-dependent kinase 12	CDK12	20.7761	1	1795700							Keep	6	5	5	6.2	5.6	5.6	164.15	0	32.841	26.0646	51	2.64426	0.109118	-16.4976	-3.90119	0.164173	Q9NYV4
	Q9P013	Spliceosome-associated protein CWC15 homolog	CWC15	21.1694	1	2358500							Keep	3	3	3	13.5	13.5	13.5	26.624	0.0032033	2.7759	26.1864	17	1.69898	0.204776	-12.9278	-2.44901	0.159603	Q9P013
	Q9P016	Thymocyte nuclear protein 1	THYN1	20.5269	1	1510800							Keep	4	4	4	22.7	22.7	22.7	25.697	0	16.379	26.5235	38	1.5065	0.218299	-12.6662	-2.16496	0.167113	Q9P016
	Q9P0V9	Septin-10	SEPT10	22.1964	1	4806100							Keep	4	3	3	11.7	7.5	7.5	52.592	0.0004029	7.0242	27.8939	32	1.65396	0.186548	-13.1306	-2.38257	0.148066	Q9P0V9
	Q9P287	BRCA2 and CDKN1A-interacting protein	BCCIP	22.8183	1	7395900							Keep	6	6	6	28.7	28.7	28.7	35.979	0	56.284	28.6848	102	1.72821	0.241629	-13.8554	-2.49216	0.141359	Q9P287
	Q9P2N5	RNA-binding protein 27	RBM27	21.7646	1	3562900							Keep	7	5	5	9.1	7.8	7.8	118.72	0.00039246	6.5382	27.0389	15	1.69925	0.228874	-13.1583	-2.4494	0.152847	Q9P2N5
	Q9UBB9	Tuftelin-interacting protein 11	TFIP11	21.6991	1	3404800							Keep	5	5	5	7.6	7.6	7.6	96.819	0	7.6226	27.1217	21	1.66956	0.189265	-12.8987	-2.40558	0.153581	Q9UBB9
	Q9UBI1	COMM domain-containing protein 3	COMMD3	21.7801	1	3601300							Keep	5	5	5	35.4	35.4	35.4	22.151	0	7.7994	27.4602	37	1.66551	0.187753	-13.0054	-2.3996	0.152674	Q9UBI1
	Q9UBV8	Peflin	PEF1	20.6115	1	1602100							Keep	2	2	2	8.5	8.5	8.5	30.381	0.0012912	3.8352	26.293	37	1.46212	0.224905	-12.3715	-2.09933	0.166111	Q9UBV8
	Q9UDR5	Alpha-aminoadipic semialdehyde synthase, mitochondrial;Lysine ketoglutarate reductase;Saccharopine dehydrogenase	AASS	21.6248	1	3233800							Keep	6	6	6	10.5	10.5	10.5	102.13	0	7.976	27.227	10	1.49048	0.224491	-13.1143	-2.14128	0.154417	Q9UDR5
	Q9UER7	Death domain-associated protein 6	DAXX	22.0212	1	4256400							Keep	4	4	4	12.4	12.4	12.4	81.372	0	15.633	27.3122	34	1.69688	0.188531	-13.2443	-2.4459	0.149994	Q9UER7
	Q9UHY7	Enolase-phosphatase E1	ENOPH1	22.1293	1	4587500							Keep	6	6	6	30.7	30.7	30.7	28.932	0	14.075	27.6779	38	2.67272	0.115586	-17.6879	-3.94777	0.148803	Q9UHY7
	Q9UJX3	Anaphase-promoting complex subunit 7	ANAPC7	22.236	1	4939600							Keep	7	7	7	16.2	16.2	16.2	66.855	0	35.887	27.954	55	1.67475	0.189976	-13.289	-2.41324	0.147634	Q9UJX3
	Q9UK59	Lariat debranching enzyme	DBR1	22.2143	1	4865900							Keep	5	5	5	11.8	11.8	11.8	61.554	0	12.083	27.7783	41	1.69782	0.189758	-13.2587	-2.44729	0.147871	Q9UK59
	Q9UKE5	TRAF2 and NCK-interacting protein kinase	TNIK	21.7038	1	3415900							Keep	6	6	2	6	6	2.4	154.94	0.00036284	5.3212	27.1804	25	2.65105	0.110424	-17.2896	-3.91229	0.153528	Q9UKE5
	Q9ULC4	Malignant T-cell-amplified sequence 1	MCTS1	23.2819	1	10199000							Keep	7	7	7	41.4	41.4	41.4	20.555	0	11.154	29.2586	31	1.73008	0.247	-14.0094	-2.49493	0.136494	Q9ULC4
	Q9ULF5	Zinc transporter ZIP10	SLC39A10	20.9672	1	2050000							Keep	4	4	4	5.1	5.1	5.1	94.131	0	19.02	26.3892	33	1.47049	0.226301	-12.6396	-2.11172	0.161943	Q9ULF5
	Q9UMX5	Neudesin	NENF	23.1887	1	9561000							Keep	6	6	6	44.8	44.8	44.8	18.856	0	8.1336	28.5687	40	1.74314	0.242626	-13.9851	-2.51423	0.137462	Q9UMX5
	Q9UPN3	Microtubule-actin cross-linking factor 1, isoforms 1/2/3/5	MACF1	21.6193	1	3221400							Keep	12	12	12	2.2	2.2	2.2	838.3	0	22.064	27.1613	50	1.45972	0.225856	-12.9016	-2.09577	0.15448	Q9UPN3
	Q9UPT8	Zinc finger CCCH domain-containing protein 4	ZC3H4	21.587	1	3150200							Keep	8	8	8	12.3	12.3	12.3	140.26	0	13.426	27.4455	38	1.63729	0.187183	-12.7319	-2.35796	0.154843	Q9UPT8
	Q9Y248	DNA replication complex GINS protein PSF2	GINS2	21.392	1	2752000							Keep	3	3	3	17.3	17.3	17.3	21.427	0.00037106	5.6263	26.8805	29	1.45722	0.22632	-12.8226	-2.09207	0.157054	Q9Y248
	Q9Y276	Mitochondrial chaperone BCS1	BCS1L	21.8223	1	3708300							Keep	5	5	5	15.8	15.8	15.8	47.534	0.00037495	5.7587	26.8335	8	1.69926	0.231977	-13.1843	-2.44941	0.152203	Q9Y276
	Q9Y2V2	Calcium-regulated heat stable protein 1	CARHSP1	23.2498	1	9974700							Keep	4	4	4	59.2	59.2	59.2	15.892	0	11.514	28.4782	56	1.73076	0.247793	-13.8848	-2.49593	0.136827	Q9Y2V2
	Q9Y315	Deoxyribose-phosphate aldolase	DERA	21.7342	1	3488600							Keep	6	6	6	26.4	26.4	26.4	35.23	0	7.9802	26.9131	19	2.75874	0.242769	-17.4219	-4.08998	0.153188	Q9Y315
	Q9Y394	Dehydrogenase/reductase SDR family member 7	DHRS7	21.6308	1	3247200							Keep	3	3	3	8.8	8.8	8.8	38.298	0	10.898	27.3336	35	2.70372	0.153212	-17.3289	-3.99879	0.15435	Q9Y394
	Q9Y3C4	EKC/KEOPS complex subunit TPRKB	TPRKB	22.0113	1	4227300							Keep	4	4	4	26.3	26.3	26.3	19.661	0.0012711	3.6592	27.0951	6	2.7031	0.144108	-17.7226	-3.99777	0.150104	Q9Y3C4
	Q9Y3D6	Mitochondrial fission 1 protein	FIS1	21.2894	1	2563000							Keep	4	4	4	34.2	34.2	34.2	16.937	0.00037707	5.8064	27.2822	19	1.69904	0.20802	-12.9299	-2.44909	0.158226	Q9Y3D6
	Q9Y3Y2	Chromatin target of PRMT1 protein	CHTOP	22.7283	1	6948600							Keep	4	4	4	25	25	25	26.396	0	135.62	28.5088	89	2.6796	0.115929	-18.2495	-3.95908	0.142316	Q9Y3Y2
	Q9Y3Z3	Deoxynucleoside triphosphate triphosphohydrolase SAMHD1	SAMHD1	22.9535	1	8122300							Keep	13	13	13	27.2	27.2	27.2	72.2	0	16.104	28.6677	64	1.69564	0.186261	-13.7375	-2.44407	0.139928	Q9Y3Z3
	Q9Y485	DmX-like protein 1	DMXL1	21.8178	1	3696600							Keep	4	4	4	2.4	2.4	2.4	337.83	0.0079627	2.2598	27.9837	4	1.40439	0.226334	-12.9361	-2.01374	0.152253	Q9Y485
	Q9Y4W2	Ribosomal biogenesis protein LAS1L	LAS1L	21.76	1	3551500							Keep	4	4	4	9.5	9.5	9.5	83.064	0	8.6876	27.502	22	1.67471	0.189274	-12.9738	-2.41317	0.152899	Q9Y4W2
	Q9Y4Z0	U6 snRNA-associated Sm-like protein LSm4	LSM4	22.178	1	4745100							Keep	5	5	5	30.9	30.9	30.9	15.35	0.0013405	4.277	27.8235	31	1.47215	0.22746	-13.3301	-2.11418	0.148268	Q9Y4Z0
	Q9Y5K8	V-type proton ATPase subunit D	ATP6V1D	22.1414	1	4626200							Keep	3	3	3	21.9	21.9	21.9	28.262	0.00040535	7.1061	27.7982	33	1.4627	0.225663	-13.3148	-2.10019	0.14867	Q9Y5K8
	Q9Y5Q9	General transcription factor 3C polypeptide 3	GTF3C3	22.3209	1	5239100							Keep	6	6	6	9.3	9.3	9.3	101.27	0	20.078	27.761	59	1.67014	0.190422	-13.2047	-2.40644	0.146707	Q9Y5Q9
	Q9Y5X1	Sorting nexin-9	SNX9	21.5844	1	3144600							Keep	4	4	4	13.1	13.1	13.1	66.591	0.00038565	6.2214	26.8696	38	2.70418	0.170667	-17.3089	-3.99954	0.154872	Q9Y5X1
	Q9Y6A4	Cilia- and flagella-associated protein 20	CFAP20	22.8249	1	7429600							Keep	2	2	2	10.4	10.4	10.4	22.774	0.0018198	3.1575	28.1553	33	1.69866	0.194605	-13.957	-2.44853	0.141289	Q9Y6A4
	Q9Y6A5	Transforming acidic coiled-coil-containing protein 3	TACC3	22.0886	1	4460100							Keep	7	7	7	14.7	14.7	14.7	90.359	0	9.9444	27.5665	37	1.70937	0.244758	-13.2816	-2.46434	0.14925	Q9Y6A5
	Q9Y6J9	TAF6-like RNA polymerase II p300/CBP-associated factor-associated factor 65 kDa subunit 6L	TAF6L	21.407	1	2780700							Keep	2	2	2	6.4	6.4	6.4	67.814	0.0012547	3.4966	26.2829	9	1.44891	0.224483	-12.7307	-2.07977	0.156883	Q9Y6J9

## Sheet: ELMOD3
RBED1
legend:
blue = bait protein
green = sign A and t-test positiv
orange = proteins that did slightly not pass the sign A and t-test
all samples	T: Majority protein IDs	T: Protein names	T: Gene names	RBED1_x/y_RAF1	RAF1	RBED1	C: Only identified by site	C: Reverse	C: Potential contaminant	C: Student's T-test Significant RAF1_RBED1	C: Student's T-test significant	C: RBED1_x/y_RAF1 A significant	N: Peptides	N: Razor + unique peptides	N: Unique peptides	N: Sequence coverage [%]	N: Unique + razor sequence coverage [%]	N: Unique sequence coverage [%]	N: Mol. weight [kDa]	N: Q-value	N: Score	N: Intensity	N: MS/MS count	N: -Log Student's T-test p-value RAF1_RBED1	N: Student's T-test q-value RAF1_RBED1	N: Student's T-test Difference RAF1_RBED1	N: Student's T-test Test statistic RAF1_RBED1	N: RBED1_x/y_RAF1 Significance A	T: Protein IDs
	Q96FG2	ELMO domain-containing protein 3	ELMOD3	30.6321	1	1664150000				+	RAF1_RBED1	+	15	15	15	39.1	39.1	39.1	43.046	0	98.91	32.3157	96	14.4631	0	-30.8312	-71.603	0	Q96FG2
	P62807;P57053;O60814;Q99880;Q99879;Q99877;Q93079;Q5QNW6;P58876;Q96A08	Histone H2B type 1-C/E/F/G/I;Histone H2B type F-S;Histone H2B type 1-K;Histone H2B type 1-L;Histone H2B type 1-M;Histone H2B type 1-N;Histone H2B type 1-H;Histone H2B type 2-F;Histone H2B type 1-D;Histone H2B type 1-A	HIST1H2BC;H2BFS;HIST1H2BK;HIST1H2BL;HIST1H2BM;HIST1H2BN;HIST1H2BH;HIST2H2BF;HIST1H2BD;HIST1H2BA	0.416849	36418500	48619000							Keep	6	6	1	46.8	46.8	7.9	13.906	0	35.442	31.4908	113	1.66769	1	-0.535308	-2.31706	0.0459735	P62807;P57053;O60814;Q99880;Q99879;Q99877;Q93079;Q5QNW6;P58876;Q96A08
	O95816	BAG family molecular chaperone regulator 2	BAG2	0.471229	64005000	88729500							Keep	11	11	11	57.3	57.3	57.3	23.772	0	61.227	30.6035	237	1.3138	1	-0.722586	-1.83046	0.0294216	O95816
	P0CW22;P08708	40S ribosomal protein S17-like;40S ribosomal protein S17	RPS17L;RPS17	0.234327	166565000	195940000							Keep	11	11	11	68.1	68.1	68.1	15.55	0	98.691	32.9769	419	2.07513	1	-0.21606	-2.86463	0.158655	P0CW22;P08708
	P19338	Nucleolin	NCL	0.290967	884540000	1082200000							Keep	46	46	46	49	49	49	76.613	0	323.31	35.4848	1425	2.13331	1	-0.32301	-2.94284	0.112635	P19338
	P26373	60S ribosomal protein L13	RPL13	0.754322	94105000	158740000						+	Keep	14	14	14	51.2	51.2	51.2	24.261	0	214.35	32.9428	341	1.84963	1	-0.609195	-2.56203	0.00157791	P26373
	P39019	40S ribosomal protein S19	RPS19	0.497559	106667000	150595000							Keep	14	14	14	63.4	63.4	63.4	16.06	0	34.482	33.0898	395	1.37909	1	-0.367403	-1.92189	0.0233942	P39019
	P41250	Glycine--tRNA ligase	GARS	0.3845	57276000	74768500							Keep	18	18	18	33.6	33.6	33.6	83.165	0	49.969	31.5535	287	1.49786	1	-0.324635	-2.08596	0.0589355	P41250
	P46779	60S ribosomal protein L28	RPL28	0.510308	74851500	106615000							Keep	9	9	9	44.5	44.5	44.5	15.747	0	38.336	32.2128	206	1.39548	1	-0.361868	-1.94468	0.0208715	P46779
	P47914	60S ribosomal protein L29	RPL29	0.276508	51848500	62802000							Keep	5	5	5	22.6	22.6	22.6	17.752	0.00070175	4.8703	31.3821	94	1.53401	1	-0.337278	-2.13545	0.12336	P47914
	P49207	60S ribosomal protein L34	RPL34	0.564139	40453000	59810000							Keep	5	5	5	30.8	30.8	30.8	13.293	0.00037665	5.8016	31.172	108	1.68046	1	-0.437969	-2.33432	0.0126052	P49207
	P61513	60S ribosomal protein L37a	RPL37A	0.522209	42347500	60817500							Keep	5	5	5	51.1	51.1	51.1	10.275	0	188.8	31.5192	169	1.48119	1	-0.472717	-2.06309	0.0187283	P61513;A6NKH3
	P61586	Transforming protein RhoA	RHOA	0.504189	43325000	61449000							Keep	11	11	4	56.5	56.5	24.9	21.768	0	34.553	31.7404	233	1.53999	1	-0.393065	-2.14362	0.0220519	P61586
	P62081	40S ribosomal protein S7	RPS7	0.235415	278400000	327745000							Keep	13	13	13	64.9	64.9	64.9	22.127	0	134.74	33.53	367	1.33433	1	-0.289231	-1.85931	0.157669	P62081
	P62136	Serine/threonine-protein phosphatase PP1-alpha catalytic subunit	PPP1CA	0.223638	81914500	95649500							Keep	14	14	5	53	53	16.7	37.512	0	60.433	32.2497	395	1.52294	1	-0.273392	-2.12032	0.16856	P62136
	P62879	Guanine nucleotide-binding protein G(I)/G(S)/G(T) subunit beta-2	GNB2	23.3251	1	10509200						+	Keep	7	4	3	22.4	13.2	9.4	37.331	0	12.867	28.4455	62	2.29524	1	-15.7062	-3.16142	0	P62879
	P62913	60S ribosomal protein L11	RPL11	0.198318	75987000	87184400							Keep	7	7	7	39.9	39.9	39.9	20.252	0	65.084	32.1833	234	1.66125	1	-0.265195	-2.30836	0.19357	P62913
	P62979	Ubiquitin-40S ribosomal protein S27a;Ubiquitin;40S ribosomal protein S27a	RPS27A	0.198267	568490000	652240000							Keep	7	7	2	50.6	50.6	20.5	17.965	0	214.89	34.7057	519	1.43448	1	-0.163507	-1.99872	0.193622	P62979
	P81605	Dermcidin;Survival-promoting peptide;DCD-1	DCD	1.36383	49200000	126625000						+	Keep	5	5	5	42.7	42.7	42.7	11.284	0	8.1367	30.2402	100	3.60924	0.17	-1.24967	-5.06025	8.01455e-08	P81605
	P83881	60S ribosomal protein L36a	RPL36A	0.5786	21400500	31959500							Keep	5	5	1	38.7	38.7	9.4	12.441	0	18.651	30.4965	122	1.62155	1	-0.419047	-2.25459	0.0109398	P83881
	P84098	60S ribosomal protein L19	RPL19	0.793877	58789500	101925000						+	Keep	8	8	8	32.1	32.1	32.1	23.466	0	47.487	31.9869	273	1.80776	1	-0.950535	-2.50578	0.000965542	P84098
	Q01469	Fatty acid-binding protein, epidermal	FABP5	0.328774	54001500	67823000							Keep	11	11	11	71.1	71.1	71.1	15.164	0	100.71	31.7721	323	1.79473	1	-0.336437	-2.48828	0.0877773	Q01469;A8MUU1
	Q12905	Interleukin enhancer-binding factor 2	ILF2	0.464419	58007500	80036500							Keep	15	15	15	44.6	44.6	44.6	43.062	0	57.383	32.0223	351	2.07012	1	-0.437383	-2.8579	0.0311749	Q12905
	Q13011	Delta(3,5)-Delta(2,4)-dienoyl-CoA isomerase, mitochondrial	ECH1	0.333558	15345000	19336500							Keep	7	7	7	29.6	29.6	29.6	35.816	0	45.481	29.9684	163	1.72427	1	-0.29386	-2.39344	0.0849496	Q13011
	Q13148	TAR DNA-binding protein 43	TARDBP	0.322137	19288000	24113500							Keep	8	8	8	21.7	21.7	21.7	44.739	0	76.788	30.4532	196	1.38072	1	-0.368749	-1.92415	0.0918168	Q13148
	Q14244	Ensconsin	MAP7	21.2577	1	2507350						+	Keep	5	5	5	9.2	9.2	9.2	84.051	0	10.081	27.3409	43	1.30836	1	-10.8432	-1.8228	0	Q14244
	Q14684	Ribosomal RNA processing protein 1 homolog B	RRP1B	22.5774	1	6258400						+	Keep	7	7	7	15	15	15	84.427	0	24.048	28.0675	108	1.33547	1	-11.3349	-1.86092	0	Q14684
	Q15366	Poly(rC)-binding protein 2	PCBP2	0.348434	151605000	193020000							Keep	14	14	10	55.9	55.9	43	38.58	0	110.49	33.1887	337	1.49602	1	-0.253163	-2.08345	0.0765922	Q15366;P57721
	Q16595	Frataxin, mitochondrial;Frataxin intermediate form;Frataxin(56-210);Frataxin(78-210);Frataxin mature form	FXN	22.4292	1	5647650						+	Keep	3	3	3	19.5	19.5	19.5	23.135	0.00037147	5.6372	28.2116	37	1.3692	1	-11.429	-1.90809	0	Q16595
	Q16836	Hydroxyacyl-coenzyme A dehydrogenase, mitochondrial	HADH	22.9998	1	8387400						+	Keep	6	6	6	25.5	25.5	25.5	34.293	0	36.901	29.5109	100	1.30758	1	-11.5964	-1.82169	0	Q16836
	Q8WXD5	Gem-associated protein 6	GEMIN6	21.7741	1	3586300						+	Keep	4	4	4	28.7	28.7	28.7	18.824	0.0013223	4.0918	27.5689	27	1.33574	1	-11.0046	-1.8613	0	Q8WXD5
	Q96ER9	Coiled-coil domain-containing protein 51	CCDC51	22.043	1	4321300						+	Keep	5	5	5	17	17	17	45.811	0	14.669	27.2987	33	1.37945	1	-11.2283	-1.92238	0	Q96ER9
	Q9BTE7	DCN1-like protein 5	DCUN1D5	21.982	1	4142300						+	Keep	3	3	3	16.5	16.5	16.5	27.508	0.0013249	4.1084	27.7706	27	1.34576	1	-11.1165	-1.87533	0	Q9BTE7
	Q9H799	Uncharacterized protein C5orf42	C5orf42	23.0102	1	8448060						+	Keep	3	3	3	1.6	1.6	1.6	361.74	0.0099276	2.0776	28.4688	10	1.32801	1	-11.4464	-1.85045	0	Q9H799
	Q9NZT1	Calmodulin-like protein 5	CALML5	24.0576	1	17460500						+	Keep	6	6	6	47.3	47.3	47.3	15.892	0	31.48	28.1563	33	1.37001	1	-12.1859	-1.90923	0	Q9NZT1
one sample deleted	T: Majority protein IDs	T: Protein names	T: Gene names	RBED1_x/y_RAF1	RAF1	RBED1	C: Only identified by site	C: Reverse	C: Potential contaminant	C: Student's T-test Significant RAF1_RBED1	C: Student's T-test significant	C: RBED1_x/y_RAF1 A significant	C: Filter	N: Peptides	N: Razor + unique peptides	N: Unique peptides	N: Sequence coverage [%]	N: Unique + razor sequence coverage [%]	N: Unique sequence coverage [%]	N: Mol. weight [kDa]	N: Q-value	N: Score	N: Intensity	N: MS/MS count	N: -Log Student's T-test p-value RAF1_RBED1	N: Student's T-test q-value RAF1_RBED1	N: Student's T-test Difference RAF1_RBED1	N: Student's T-test Test statistic RAF1_RBED1	N: RBED1_x/y_RAF1 Significance A	T: Protein IDs
	Q96FG2	ELMO domain-containing protein 3	ELMOD3	30.7759	1	1838500000						+	Keep	15	15	15	39.1	39.1	39.1	43.046	0	98.91	32.3157	96	12.527	0.66	-31.1266	-81.1252	0	Q96FG2
	O95801	Tetratricopeptide repeat protein 4	TTC4	21.5073	1	2980900						+	Keep	5	5	5	23.3	23.3	23.3	44.678	0.00069517	4.7559	27.1162	11	1.69916	1	-13.0348	-2.44927	0	O95801
	P06454	Prothymosin alpha;Prothymosin alpha, N-terminally processed;Thymosin alpha-1	PTMA	0.474861	205780000	285990000							Keep	9	9	9	40.5	40.5	40.5	12.203	0	323.31	33.5037	561	1.8301	1	-0.618359	-2.64299	0.0860698	P06454
	P06730	Eukaryotic translation initiation factor 4E	EIF4E	0.409098	22635000	30056000							Keep	5	5	5	36.4	36.4	36.4	25.097	0	56.974	30.6865	138	1.79879	1	-0.34153	-2.59658	0.124658	P06730
	P12273	Prolactin-inducible protein	PIP	1.14555	12633000	27948000						+	Keep	7	7	7	56.8	56.8	56.8	16.572	0	16.777	28.0638	84	1.40079	1	-0.92529	-2.00838	0.000199176	P12273
	P20962	Parathymosin	PTMS	0.374884	7372900	9560700							Keep	3	3	3	23.5	23.5	23.5	11.53	0	37.747	28.9639	96	1.595	1	-0.46528	-2.29559	0.148933	P20962
	P25398	40S ribosomal protein S12	RPS12	0.553047	235240000	345140000							Keep	8	8	8	70.5	70.5	70.5	14.515	0	323.31	33.8024	517	1.68347	0.91725	-0.347676	-2.4261	0.0527227	P25398
	P26373	60S ribosomal protein L13	RPL13	0.788279	91279000	157640000							Keep	14	14	14	51.2	51.2	51.2	24.261	0	214.35	32.9428	341	1.69467	0.912933	-0.668017	-2.44264	0.00860627	P26373
	P26599	Polypyrimidine tract-binding protein 1	PTBP1	0.336456	143460000	181140000							Keep	19	19	19	55.6	55.6	55.6	57.221	0	136.33	33.0082	538	1.39304	1	-0.252881	-1.99686	0.179741	P26599;O95758
	P37108	Signal recognition particle 14 kDa protein	SRP14	0.36224	48476000	62312000							Keep	7	7	7	44.1	44.1	44.1	14.57	0	96.384	31.5923	239	2.54371	0.932	-0.354209	-3.73834	0.158655	P37108
	P39019	40S ribosomal protein S19	RPS19	0.599464	98254000	148870000							Keep	14	14	14	63.4	63.4	63.4	16.06	0	34.482	33.0898	395	1.72597	1	-0.358001	-2.48886	0.0383974	P39019
	P40616	ADP-ribosylation factor-like protein 1	ARL1	22.6197	1	6444800						+	Keep	3	3	3	18.8	18.8	18.8	20.417	0.0013436	4.3195	28.5929	39	1.43216	1	-13.4133	-2.05494	0	P40616
	P46782	40S ribosomal protein S5;40S ribosomal protein S5, N-terminally processed	RPS5	0.34403	184740000	234490000							Keep	13	13	13	55.4	55.4	55.4	22.876	0	323.31	33.3505	511	2.21804	0.885818	-0.394747	-3.22731	0.173371	P46782
	P49207	60S ribosomal protein L34	RPL34	0.59034	40433000	60876000							Keep	5	5	5	30.8	30.8	30.8	13.293	0.00037665	5.8016	31.172	108	1.61729	1	-0.50127	-2.32847	0.0409302	P49207
	P52272	Heterogeneous nuclear ribonucleoprotein M	HNRNPM	0.429724	175690000	236650000							Keep	33	33	33	54.8	54.8	54.8	77.515	0	323.31	33.5143	706	1.53601	1	-0.31985	-2.20854	0.111436	P52272
	P61513	60S ribosomal protein L37a	RPL37A	0.723276	40344000	66605000							Keep	5	5	5	51.1	51.1	51.1	10.275	0	188.8	31.5192	169	1.54112	1	-0.578336	-2.21609	0.0149558	P61513;A6NKH3
	P62269	40S ribosomal protein S18	RPS18	0.316381	141760000	176520000							Keep	18	18	18	70.4	70.4	70.4	17.718	0	71.813	33.0597	437	1.34917	1	-0.325996	-1.93155	0.197321	P62269
	P62879	Guanine nucleotide-binding protein G(I)/G(S)/G(T) subunit beta-2	GNB2	23.5335	1	12142000						+	Keep	7	4	3	22.4	13.2	9.4	37.331	0	12.867	28.4455	62	2.70336	0.736667	-18.8474	-3.9982	0	P62879
	P81605	Dermcidin;Survival-promoting peptide;DCD-1	DCD	1.32833	46581000	116970000						+	Keep	5	5	5	42.7	42.7	42.7	11.284	0	8.1367	30.2402	100	3.83923	0.396	-1.33	-6.09959	1.7815e-05	P81605
	P84098	60S ribosomal protein L19	RPL19	0.722404	61845000	102040000							Keep	8	8	8	32.1	32.1	32.1	23.466	0	47.487	31.9869	273	2.21373	0.816333	-0.610752	-3.22069	0.015063	P84098
	Q12905	Interleukin enhancer-binding factor 2	ILF2	0.622572	51796000	79746000							Keep	15	15	15	44.6	44.6	44.6	43.062	0	57.383	32.0223	351	1.64479	1	-0.395808	-2.36903	0.0325509	Q12905
	Q13148	TAR DNA-binding protein 43	TARDBP	0.399868	20414000	26934000							Keep	8	8	8	21.7	21.7	21.7	44.739	0	76.788	30.4532	196	1.30052	1	-0.416463	-1.85878	0.130916	Q13148
	Q13151	Heterogeneous nuclear ribonucleoprotein A0	HNRNPA0	0.324583	31494000	39440000							Keep	8	8	8	34.4	34.4	34.4	30.84	0	24.47	30.846	84	1.33427	1	-0.249684	-1.9093	0.190016	Q13151
	Q14244	Ensconsin	MAP7	21.2736	1	2535000						+	Keep	5	5	5	9.2	9.2	9.2	84.051	0	10.081	27.3409	43	1.44317	1	-13.0118	-2.07126	0	Q14244
	Q14684	Ribosomal RNA processing protein 1 homolog B	RRP1B	22.6165	1	6430700						+	Keep	7	7	7	15	15	15	84.427	0	24.048	28.0675	108	1.47733	1	-13.6019	-2.12184	0	Q14684
	Q15185	Prostaglandin E synthase 3	PTGES3	0.937941	88757100	170040000						+	Keep	7	7	7	43.1	43.1	43.1	18.697	0	90.039	32.7915	241	1.90436	1	-1.09959	-2.75342	0.00206758	Q15185
	Q15435	Protein phosphatase 1 regulatory subunit 7	PPP1R7	0.677374	10073000	16109000							Keep	10	10	10	35.6	35.6	35.6	41.564	0	18.746	29.5869	115	2.2377	0.9488	-0.639498	-3.25753	0.0215704	Q15435
	Q15796;P84022;O15198	Mothers against decapentaplegic homolog 2;Mothers against decapentaplegic homolog 3;Mothers against decapentaplegic homolog 9	SMAD2;SMAD3;SMAD9	20.8927	1	1946900						+	Keep	2	2	2	5.4	5.4	5.4	52.306	0.005835	2.3629	26.1191	6	1.69905	1	-12.733	-2.4491	0	Q15796;P84022;O15198
	Q16595	Frataxin, mitochondrial;Frataxin intermediate form;Frataxin(56-210);Frataxin(78-210);Frataxin mature form	FXN	22.6391	1	6532100						+	Keep	3	3	3	19.5	19.5	19.5	23.135	0.00037147	5.6372	28.2116	37	1.51974	0.997524	-13.7148	-2.18452	0	Q16595
	Q16836	Hydroxyacyl-coenzyme A dehydrogenase, mitochondrial	HADH	23.317	1	10450000						+	Keep	6	6	6	25.5	25.5	25.5	34.293	0	36.901	29.5109	100	1.44228	1	-13.9157	-2.06994	0	Q16836
	Q567U6	Coiled-coil domain-containing protein 93	CCDC93	21.24	1	2476700						+	Keep	4	4	4	8.9	8.9	8.9	73.197	0.0003861	6.2672	26.9621	14	1.69906	1	-12.9127	-2.44912	0	Q567U6
	Q5VZL5	Zinc finger MYM-type protein 4	ZMYM4	20.1668	1	1177100						+	Keep	5	5	5	4.8	4.8	4.8	172.79	0.001233	3.3322	26.0034	14	1.69543	0.938207	-12.6671	-2.44375	0	Q5VZL5
	Q6PML9	Zinc transporter 9	SLC30A9	20.8472	1	1886400						+	Keep	2	2	2	4.8	4.8	4.8	63.514	0.0012878	3.8213	26.6742	14	1.69894	0.980741	-12.6975	-2.44894	0	Q6PML9
	Q8TC07	TBC1 domain family member 15	TBC1D15	21.7619	1	3556200						+	Keep	4	4	4	6.5	6.5	6.5	79.49	0.00035323	4.9818	27.9505	45	1.699	1	-13.2881	-2.44903	0	Q8TC07
	Q8WXD5	Gem-associated protein 6	GEMIN6	21.9682	1	4102800						+	Keep	4	4	4	28.7	28.7	28.7	18.824	0.0013223	4.0918	27.5689	27	1.47763	1	-13.2055	-2.12228	0	Q8WXD5
	Q92667	A-kinase anchor protein 1, mitochondrial	AKAP1	21.5613	1	3094500						+	Keep	6	6	6	10.7	10.7	10.7	97.34	0	7.9731	26.9543	32	1.69882	0.947429	-13.195	-2.44876	0	Q92667
	Q96ER9	Coiled-coil domain-containing protein 51	CCDC51	22.1062	1	4514800						+	Keep	5	5	5	17	17	17	45.811	0	14.669	27.2987	33	1.53271	0.996	-13.474	-2.20368	0	Q96ER9
	Q99729	Heterogeneous nuclear ribonucleoprotein A/B	HNRNPAB	0.46587	21561000	29779000							Keep	10	10	10	22.3	22.3	22.3	36.224	0	34.449	30.4617	173	1.65742	1	-0.400882	-2.38767	0.0907432	Q99729
	Q9BTE7	DCN1-like protein 5	DCUN1D5	22.0717	1	4407900						+	Keep	3	3	3	16.5	16.5	16.5	27.508	0.0013249	4.1084	27.7706	27	1.49023	1	-13.3398	-2.14091	0	Q9BTE7
	Q9H799	Uncharacterized protein C5orf42	C5orf42	23.2697	1	10113000						+	Keep	3	3	3	1.6	1.6	1.6	361.74	0.0099276	2.0776	28.4688	10	2.75463	0.4728	-18.4398	-4.08313	0	Q9H799
	Q9HB71	Calcyclin-binding protein	CACYBP	0.689367	207680000	334900000							Keep	18	18	18	81.1	81.1	81.1	26.21	0	323.31	33.8749	621	1.32909	1	-0.425749	-1.90155	0.0196395	Q9HB71
	Q9HBM1	Kinetochore protein Spc25	SPC25	21.6439	1	3276800						+	Keep	4	4	4	25.9	25.9	25.9	26.152	0.00040323	7.0399	27.6105	13	1.69924	1	-13.0542	-2.44938	0	Q9HBM1
	Q9NRG9	Aladin	AAAS	21.7622	1	3557000						+	Keep	3	3	3	8.2	8.2	8.2	59.573	0	14.357	26.8141	23	1.69908	1	-13.2332	-2.44914	0	Q9NRG9
	Q9NZT1	Calmodulin-like protein 5	CALML5	23.6983	1	13611000						+	Keep	6	6	6	47.3	47.3	47.3	15.892	0	31.48	28.1563	33	1.40746	1	-14.047	-2.0183	0	Q9NZT1
two samples deleted	T: Majority protein IDs	T: Protein names	T: Gene names	RBED1_x/y_RAF1	RAF1	RBED1	C: Only identified by site	C: Reverse	C: Potential contaminant	C: Student's T-test Significant RAF1_RBED1	C: Student's T-test significant	C: RBED1_x/y_RAF1 A significant	N: Peptides	N: Razor + unique peptides	N: Unique peptides	N: Sequence coverage [%]	N: Unique + razor sequence coverage [%]	N: Unique sequence coverage [%]	N: Mol. weight [kDa]	N: Q-value	N: Score	N: Intensity	N: MS/MS count	N: -Log Student's T-test p-value RAF1_RBED1	N: Student's T-test q-value RAF1_RBED1	N: Student's T-test Difference RAF1_RBED1	N: Student's T-test Test statistic RAF1_RBED1	N: RBED1_x/y_RAF1 Significance A	T: Protein IDs
	Q96FG2	ELMO domain-containing protein 3	ELMOD3	30.6321	1	1664150000				+	RAF1_RBED1	+	15	15	15	39.1	39.1	39.1	43.046	0	98.91	32.3157	96	11.2722	0	-30.7854	-135.94	0	Q96FG2
	P62879	Guanine nucleotide-binding protein G(I)/G(S)/G(T) subunit beta-2	GNB2	23.5986	1	12702500				+	RAF1_RBED1	+	7	4	3	22.4	13.2	9.4	37.331	0	12.867	28.4455	62	11.1337	0	-23.5593	-128.903	0	P62879
	O14579	Coatomer subunit epsilon	COPE	0.365492	33539000	43209000							Keep	8	8	8	33.4	33.4	33.4	34.482	0	57.053	30.9523	200	1.59662	0.484145	-0.376284	-2.4377	0.1799	O14579
	O15355	Protein phosphatase 1G	PPM1G	0.394615	42881000	56371000							Keep	17	17	17	42.3	42.3	42.3	59.271	0	196.78	31.5812	402	1.85196	0.508889	-0.302986	-2.87821	0.15578	O15355
	O95801	Tetratricopeptide repeat protein 4	TTC4	21.6114	1	3203900						+	Keep	5	5	5	23.3	23.3	23.3	44.678	0.00069517	4.7559	27.1162	11	1.92043	0.483897	-16.2935	-2.99957	0	O95801
	P00338	L-lactate dehydrogenase A chain	LDHA	0.435709	690190000	933535000							Keep	26	26	25	64.8	64.8	61.1	36.688	0	323.31	35.4658	909	1.67393	0.488055	-0.401164	-2.56931	0.125544	P00338
	P06454	Prothymosin alpha;Prothymosin alpha, N-terminally processed;Thymosin alpha-1	PTMA	0.65014	176895000	277605000							Keep	9	9	9	40.5	40.5	40.5	12.203	0	323.31	33.5037	561	1.49853	0.47584	-0.663729	-2.27237	0.0317203	P06454
	P06730	Eukaryotic translation initiation factor 4E	EIF4E	0.378368	23653500	30746500							Keep	5	5	5	36.4	36.4	36.4	25.097	0	56.974	30.6865	138	2.13566	0.398667	-0.364799	-3.3923	0.16896	P06730
	P10321	HLA class I histocompatibility antigen, Cw-7 alpha chain	HLA-C	0.423602	9258000	12417500							Keep	10	10	4	42.3	42.3	18.3	40.648	0	23.601	29.4459	122	1.87933	0.50608	-0.398024	-2.92654	0.133992	P10321;P30499
	P10515	Dihydrolipoyllysine-residue acetyltransferase component of pyruvate dehydrogenase complex, mitochondrial	DLAT	0.509489	24926500	35484000							Keep	10	10	10	17.9	17.9	17.9	68.996	0	18.12	30.6413	208	1.32425	0.516	-0.338127	-1.98176	0.0820453	P10515
	P12081	Histidine--tRNA ligase, cytoplasmic	HARS	0.354005	46488000	59416500							Keep	17	17	13	38.9	38.9	31.2	57.41	0	84.654	31.3762	304	1.32762	0.52946	-0.302611	-1.98734	0.190027	P12081
	P18077	60S ribosomal protein L35a	RPL35A	0.349685	61901500	78880000							Keep	5	5	5	34.5	34.5	34.5	12.538	0	70.95	31.572	157	1.69325	0.498087	-0.400393	-2.60243	0.193924	P18077
	P26038	Moesin	MSN	0.381844	78303500	102030000							Keep	25	25	17	43.8	43.8	29.8	67.819	0	230.45	32.3939	473	1.30855	0.52194	-0.260057	-1.95567	0.166082	P26038
	P26373	60S ribosomal protein L13	RPL13	0.819665	94105000	166095000							Keep	14	14	14	51.2	51.2	51.2	24.261	0	214.35	32.9428	341	2.1075	0.3886	-0.816342	-3.33985	0.00784341	P26373
	P27824	Calnexin	CANX	0.388985	250685000	328265000							Keep	26	26	26	38.5	38.5	38.5	67.567	0	256.48	34.1427	858	1.45131	0.492075	-0.342496	-2.19334	0.160269	P27824
	P37108	Signal recognition particle 14 kDa protein	SRP14	0.348709	47204000	60110500							Keep	7	7	7	44.1	44.1	44.1	14.57	0	96.384	31.5923	239	1.87115	0.512471	-0.352201	-2.91206	0.194812	P37108
	P39019	40S ribosomal protein S19	RPS19	0.497559	106667000	150595000							Keep	14	14	14	63.4	63.4	63.4	16.06	0	34.482	33.0898	395	1.51658	0.494766	-0.36302	-2.30268	0.0881825	P39019
	P40616	ADP-ribosylation factor-like protein 1	ARL1	22.6571	1	6614250						+	Keep	3	3	3	18.8	18.8	18.8	20.417	0.0013436	4.3195	28.5929	39	1.83767	0.505786	-16.7667	-2.85308	0	P40616
	P46779	60S ribosomal protein L28	RPL28	0.568392	74851500	110995000							Keep	9	9	9	44.5	44.5	44.5	15.747	0	38.336	32.2128	206	2.00317	0.376	-0.511207	-3.14843	0.0563658	P46779
	P47914	60S ribosomal protein L29	RPL29	0.385949	52768000	68953000							Keep	5	5	5	22.6	22.6	22.6	17.752	0.00070175	4.8703	31.3821	94	1.39128	0.4914	-0.409892	-2.09321	0.162723	P47914
	P48735	Isocitrate dehydrogenase [NADP], mitochondrial	IDH2	0.434598	12215000	16509000							Keep	13	12	12	35.8	33.8	33.8	50.909	0	67.927	29.9157	145	1.32553	0.517846	-0.594433	-1.98387	0.126303	P48735
	P49207	60S ribosomal protein L34	RPL34	0.688895	39215000	63216500							Keep	5	5	5	30.8	30.8	30.8	13.293	0.00037665	5.8016	31.172	108	2.94622	0.2232	-0.701531	-5.08084	0.0236213	P49207
	P55060	Exportin-2	CSE1L	0.449744	155660000	212600000							Keep	26	26	26	29.2	29.2	29.2	110.42	0	323.31	33.3302	649	1.45639	0.492038	-0.369076	-2.20182	0.116224	P55060
	P61254	60S ribosomal protein L26	RPL26	0.373685	99571000	129010000							Keep	8	8	2	40	40	11.7	17.258	0	17.164	32.4388	246	2.70416	0.232	-0.332567	-4.53539	0.172888	P61254
	P61513	60S ribosomal protein L37a	RPL37A	0.67116	44568000	70968000							Keep	5	5	5	51.1	51.1	51.1	10.275	0	188.8	31.5192	169	2.51966	0.244	-0.60977	-4.14502	0.0270815	P61513;A6NKH3
	P62269	40S ribosomal protein S18	RPS18	0.466132	132485000	183015000							Keep	18	18	18	70.4	70.4	70.4	17.718	0	71.813	33.0597	437	1.78177	0.489806	-0.453341	-2.75535	0.105976	P62269
	P62280	40S ribosomal protein S11	RPS11	0.400852	165695000	218765000							Keep	13	13	13	61.4	61.4	61.4	18.431	0	80.473	33.3025	381	1.58564	0.476884	-0.445337	-2.4191	0.150906	P62280
	P62753	40S ribosomal protein S6	RPS6	0.436181	213700000	289140000							Keep	16	16	16	52.2	52.2	52.2	28.68	0	193.25	33.607	511	1.83889	0.514691	-0.401411	-2.85521	0.125223	P62753
	P81605	Dermcidin;Survival-promoting peptide;DCD-1	DCD	1.08812	49200000	104598000						+	Keep	5	5	5	42.7	42.7	42.7	11.284	0	8.1367	30.2402	100	2.95143	0.279	-1.15401	-5.09304	0.000478301	P81605
	P83881	60S ribosomal protein L36a	RPL36A	0.42686	23774000	31959500							Keep	5	5	1	38.7	38.7	9.4	12.441	0	18.651	30.4965	122	1.91423	0.424	-0.430652	-2.98852	0.131682	P83881
	P84098	60S ribosomal protein L19	RPL19	0.674336	65463000	104470000							Keep	8	8	8	32.1	32.1	32.1	23.466	0	47.487	31.9869	273	2.78464	0.272	-0.713551	-4.71234	0.0264325	P84098
	Q02543	60S ribosomal protein L18a	RPL18A	0.539217	128160000	186240000							Keep	11	11	11	56.2	56.2	56.2	20.762	0	49.683	32.9352	334	1.83705	0.497544	-0.512891	-2.85199	0.068158	Q02543
	Q10713	Mitochondrial-processing peptidase subunit alpha	PMPCA	0.384927	8525850	11133000							Keep	12	12	12	32.4	32.4	32.4	58.252	0	23.95	29.2991	111	1.56066	0.480315	-0.362393	-2.37689	0.163555	Q10713
	Q12905	Interleukin enhancer-binding factor 2	ILF2	0.421925	59741500	80036500							Keep	15	15	15	44.6	44.6	44.6	43.062	0	57.383	32.0223	351	1.67418	0.494833	-0.429328	-2.56974	0.135193	Q12905
	Q13148	TAR DNA-binding protein 43	TARDBP	0.48229	20623000	28809500							Keep	8	8	8	21.7	21.7	21.7	44.739	0	76.788	30.4532	196	1.52457	0.506769	-0.424107	-2.31611	0.096528	Q13148
	Q13151	Heterogeneous nuclear ribonucleoprotein A0	HNRNPA0	0.402946	30671500	40554000							Keep	8	8	8	34.4	34.4	34.4	30.84	0	24.47	30.846	84	1.81875	0.500414	-0.357327	-2.81989	0.149291	Q13151
	Q13310	Polyadenylate-binding protein 4	PABPC4	0.533445	44589500	64538000							Keep	20	12	11	31.2	18.9	17.5	70.782	0	33.801	31.4405	186	1.41	0.49447	-0.374462	-2.12441	0.0707018	Q13310;P0CB38
	Q13573	SNW domain-containing protein 1	SNW1	0.589029	10275000	15456000							Keep	15	15	15	37.7	37.7	37.7	61.494	0	24.316	29.7154	91	1.66626	0.480747	-0.752927	-2.55619	0.0490428	Q13573
	Q14019	Coactosin-like protein	COTL1	0.390996	10827100	14197500							Keep	8	8	8	63.4	63.4	63.4	15.945	0	11.602	29.5385	83	1.3389	0.521472	-0.388381	-2.0061	0.158655	Q14019
	Q14684	Ribosomal RNA processing protein 1 homolog B	RRP1B	22.686	1	6747800						+	Keep	7	7	7	15	15	15	84.427	0	24.048	28.0675	108	1.92131	0.517444	-17.0024	-3.00114	0	Q14684
	Q15014	Mortality factor 4-like protein 2	MORF4L2	0.36792	9458800	12206500							Keep	9	9	9	29.5	29.5	29.5	32.307	0	11.32	29.2097	83	1.67603	0.501465	-0.344745	-2.57292	0.177804	Q15014
	Q15185	Prostaglandin E synthase 3	PTGES3	0.944259	97534000	187675000						+	Keep	7	7	7	43.1	43.1	43.1	18.697	0	90.039	32.7915	241	1.6398	0.477316	-1.24706	-2.51104	0.00234402	Q15185
	Q15435	Protein phosphatase 1 regulatory subunit 7	PPP1R7	0.460245	11368500	15640500							Keep	10	10	10	35.6	35.6	35.6	41.564	0	18.746	29.5869	115	1.95644	0.4436	-0.430244	-3.06405	0.10958	Q15435
	Q15758	Neutral amino acid transporter B(0)	SLC1A5	0.819763	22741000	40140500							Keep	13	13	13	28.7	28.7	28.7	56.598	0	88.392	30.5661	209	3.73852	0.0733333	-0.794351	-7.19322	0.00783642	Q15758
	Q15796;P84022;O15198	Mothers against decapentaplegic homolog 2;Mothers against decapentaplegic homolog 3;Mothers against decapentaplegic homolog 9	SMAD2;SMAD3;SMAD9	21.1216	1	2281600						+	Keep	2	2	2	5.4	5.4	5.4	52.306	0.005835	2.3629	26.1191	6	1.92024	0.450762	-15.9162	-2.99924	0	Q15796;P84022;O15198
	Q16595	Frataxin, mitochondrial;Frataxin intermediate form;Frataxin(56-210);Frataxin(78-210);Frataxin mature form	FXN	22.6749	1	6696250						+	Keep	3	3	3	19.5	19.5	19.5	23.135	0.00037147	5.6372	28.2116	37	2.00193	0.363286	-17.1435	-3.14617	0	Q16595
	Q567U6	Coiled-coil domain-containing protein 93	CCDC93	21.3782	1	2725750						+	Keep	4	4	4	8.9	8.9	8.9	73.197	0.0003861	6.2672	26.9621	14	1.92026	0.461756	-16.1409	-2.99927	0	Q567U6
	Q5VZL5	Zinc finger MYM-type protein 4	ZMYM4	20.5288	1	1512800						+	Keep	5	5	5	4.8	4.8	4.8	172.79	0.001233	3.3322	26.0034	14	1.91438	0.432783	-15.8339	-2.98878	0	Q5VZL5
	Q6PML9	Zinc transporter 9	SLC30A9	20.9812	1	2070000						+	Keep	2	2	2	4.8	4.8	4.8	63.514	0.0012878	3.8213	26.6742	14	1.92006	0.431364	-15.8719	-2.99892	0	Q6PML9
	Q8TC07	TBC1 domain family member 15	TBC1D15	22.0691	1	4400000						+	Keep	4	4	4	6.5	6.5	6.5	79.49	0.00035323	4.9818	27.9505	45	1.92016	0.440279	-16.6101	-2.99909	0	Q8TC07
	Q8WXD5	Gem-associated protein 6	GEMIN6	22.0469	1	4332950						+	Keep	4	4	4	28.7	28.7	28.7	18.824	0.0013223	4.0918	27.5689	27	1.92168	0.528343	-16.5069	-3.00179	0	Q8WXD5
	Q92667	A-kinase anchor protein 1, mitochondrial	AKAP1	21.8108	1	3678750						+	Keep	6	6	6	10.7	10.7	10.7	97.34	0	7.9731	26.9543	32	1.91987	0.4224	-16.4938	-2.99857	0	Q92667
	Q96ER9	Coiled-coil domain-containing protein 51	CCDC51	22.1321	1	4596550						+	Keep	5	5	5	17	17	17	45.811	0	14.669	27.2987	33	2.02723	0.37808	-16.8424	-3.19219	0	Q96ER9
	Q96HJ9	UPF0562 protein C7orf55	C7orf55	22.0874	1	4456150						+	Keep	2	2	2	20.4	20.4	20.4	12.749	0.0084034	2.1512	27.2226	8	1.92048	0.496632	-16.6422	-2.99966	0	Q96HJ9
	Q96I25	Splicing factor 45	RBM17	0.367047	9078400	11708500							Keep	9	9	9	28.2	28.2	28.2	44.961	0	14.723	29.2484	71	1.46446	0.490077	-0.37224	-2.21532	0.178556	Q96I25
	Q99598	Translin-associated protein X	TSNAX	0.408845	12433500	16507000							Keep	12	12	12	47.9	47.9	47.9	33.112	0	25.362	29.7556	150	1.4073	0.492276	-0.331001	-2.11989	0.144808	Q99598
	Q99729	Heterogeneous nuclear ribonucleoprotein A/B	HNRNPAB	0.500597	21649000	30629000							Keep	10	10	10	22.3	22.3	22.3	36.224	0	34.449	30.4617	173	1.5501	0.490044	-0.355399	-2.35907	0.0865879	Q99729
	Q99961	Endophilin-A2	SH3GL1	0.43964	11142000	15111500							Keep	10	10	10	34.8	34.8	34.8	41.489	0	83.341	29.6002	131	2.36455	0.308923	-0.394333	-3.83196	0.122883	Q99961;Q99962
	Q9BTE7	DCN1-like protein 5	DCUN1D5	22.1054	1	4512150						+	Keep	3	3	3	16.5	16.5	16.5	27.508	0.0013249	4.1084	27.7706	27	1.94551	0.468774	-16.6748	-3.04443	0	Q9BTE7
	Q9BV38	WD repeat-containing protein 18	WDR18	0.376164	5161700	6699300							Keep	6	6	6	15	15	15	47.405	0	12.511	27.9861	46	2.14483	0.408235	-0.346478	-3.40943	0.170802	Q9BV38
	Q9H799	Uncharacterized protein C5orf42	C5orf42	23.0102	1	8448060						+	Keep	3	3	3	1.6	1.6	1.6	361.74	0.0099276	2.0776	28.4688	10	1.93847	0.475879	-17.0982	-3.03182	0	Q9H799
	Q9H977	WD repeat-containing protein 54	WDR54	4.1228	4126500	71890000						+	Keep	14	14	14	66.8	66.8	66.8	35.891	0	323.31	38.8812	1415	1.63768	0.473	-3.80324	-2.50743	7.93973e-41	Q9H977
	Q9HB71	Calcyclin-binding protein	CACYBP	0.807415	202560000	354495000							Keep	18	18	18	81.1	81.1	81.1	26.21	0	323.31	33.8749	621	1.78787	0.494557	-0.593826	-2.76597	0.00875893	Q9HB71
	Q9HBM1	Kinetochore protein Spc25	SPC25	21.6677	1	3331350						+	Keep	4	4	4	25.9	25.9	25.9	26.152	0.00040323	7.0399	27.6105	13	1.92055	0.510054	-16.3177	-2.99979	0	Q9HBM1
	Q9NRG9	Aladin	AAAS	21.9212	1	3971300						+	Keep	3	3	3	8.2	8.2	8.2	59.573	0	14.357	26.8141	23	1.92029	0.4733	-16.5414	-2.99932	0	Q9NRG9
	Q9Y450	HBS1-like protein	HBS1L	0.682401	12205500	19587500							Keep	13	13	13	28.4	28.4	28.4	75.472	0	36.038	29.9604	145	1.63317	0.469037	-0.606391	-2.49975	0.0248424	Q9Y450
