# Supplementary material for: WDR31 displays functional redundancy with GTPase-activating proteins (GAPs) ELMOD and RP2 in regulating IFT complex and recruiting the BBSome to cilium
Source: Life Sci Alliance. 2023 May 19;6(8):e202201844. doi: 10.26508/lsa.202201844 (PMC10200814; doi:10.26508/lsa.202201844)
Supplement: Supplementary file 9 [file LSA-2022-01844_TableS3.xlsx]

## Sheet: Sayfa1
	5' > 3' Sequence
Strain Name	Forward	Reverse	band size between primers
rpi-2(K08D12.2)(ok1863) IV	GAGACGCAGACATCTCATCTG	CAGGTCGTTCTCGGACATCAC	1581bp
elmd-1(syb630) III. 1	GTGGATGGGTCTAACAGCGA	ACACGGAACCAAGGACAAGG	2451bp
elmd-1(syb630) III. 2	GTGGATGGGTATCACAGTGG	GTTCGCTTACACACGCTTTC	2196bp
wdr-31(T05A8.5)(tm10423)II. 1	CAGCAATCAGTGAGTGCTTG	CCGACTACCATGATGGGTAC	521bp
wdr-31(T05A8.5)(tm10423)II. 2	GTGGTACCATAGAGCTACTG	CACCCCGAACTTGTGTCCATC	708bp
wdr-31(T05A8.5)((syb1568)II. 1	GGGACAACGATTCCCTGAGC	GAGTCTGGGGCAGTCTGCAAG	3447bp
wdr-31(T05A8.5)((tur003)II	GGACTCTGACCCATTGGATG	GCACATTCAGATGTTCTGCG
bbs-8(nx77) V.	CATGCAATTGCCTGAAACACTG	GCAATGCTTGTCGGATTCGAC	1198bp
T05A8.5.1_CRISPR_F1	GTGGTACTGTAGCATTACTG	CGGATAGCTGCAGACTTGAAG
sgRNA
T05A8.5.1_sgRNA4F	TCTTG AGAGAAGCCCGCGGTCACGA
T05A8.5.1_sgRNA4R	AAAC TCGTGACCGCGGGCTTCTCT C
T05A8.5.1_sgRNA5F	TCTTG CGATCTTTCCGTGGGTGGAG
T05A8.5.1_sgRNA5R	AAAC CTCCACCCACGGAAAGATCG C
T05A8.5.1_sgRNA6F	TCTTG ACCTGACCGTAATCCGCGCC
T05A8.5.1_sgRNA6R	AAAC GGCGCGGATTACGGTCAGGT C
