# Supplementary material for: WDR31 displays functional redundancy with GTPase-activating proteins (GAPs) ELMOD and RP2 in regulating IFT complex and recruiting the BBSome to cilium
Source: Life Sci Alliance. 2023 May 19;6(8):e202201844. doi: 10.26508/lsa.202201844 (PMC10200814; doi:10.26508/lsa.202201844)
Supplement: Supplementary file 10 [file LSA-2022-01844_TableS4.xlsx]

## Sheet: Sayfa1
Strain Name	Genotype	Lab Member or Lab	Microscopy Analysis
N2	Wild type Caenorhabditis elegans	CGC	Sebiha Cevik (Dye assay)
FX30333	wdr-31(T05A8.5)(tm10423)II.	NBP, Japan	Sebiha Cevik (Dye assay)
PHX1568	wdr-31(T05A8.5)((syb1568)II.	SunyBiotech	Sebiha Cevik (Dye assay)
OIK393	wdr-31(T05A8.5)((tur003)II	Betül Pir	Sebiha Cevik (Dye assay)
PHX630	elmd-1(syb630) III.	SunyBiotech	Sebiha Cevik (Dye assay)
RB1550	rpi-2(K08D12.2)(ok1863) IV	CGC	Sebiha Cevik (Dye assay)
	mks-5(tm3100) II.	NBP, Japan	Sebiha Cevik (Dye assay)
FX925	nphp-4(tm925)V.	NBP, Japan	Sebiha Cevik (Dye assay)
MX52	bbs-8(nx77) V.	CGC
PHX1180	wdr-31(syb1180 [wdr-31(T05A8.5)::GFP]) (CRISPR knock-in strain)	SunyBiotech	Sebiha Cevik
PHX1328	wdr-31(syb1328[wdr-31(R261-de))::GFP]) (disease variant) (CRISPR knock-in strain)	SunyBiotech	Sebiha Cevik
OIK1042	N2;turEx21[arl-13p::wdr-31 (T05A8.5)::GFP::unc-54 3’UTR +rol-6} (1 ng)	Ferhan Yenisert	Sebiha Cevik
OIK1044	N2;turEx23[elmd-1p::GFP::elmd-1 (C56G7.3)::unc-54 3’UTR +rol-6} (5 ng)	Ferhan Yenisert	Sebiha Cevik
OIK1045	N2;turEx24[arl-13p::GFP::elmd-1 (C56G7.3)::unc-54 3’UTR +rol-6} (5 ng)	Ferhan Yenisert	Sebiha Cevik
OIK1046	N2;turEx25[elmd-1p(C56G7.3)::GFP::unc-54 3’UTR +rol-6} (50 ng)	Ferhan Yenisert	Sebiha Cevik
OIK1047	N2;turEx26[wdr-31 (T05A8.5)p::GFP::unc-54 3’UTR +rol-6} (50 ng)	Ferhan Yenisert	Sebiha Cevik
GOU2162	che-3(cas443[gfp::che-3]) I; xbx-1(cas502[xbx-1::tagRFP]) V	CGC	Sebiha Cevik
GOU2362	ift-74(cas499[ift-74::gfp]) II.	CGC	Sebiha Cevik
DAM954	vuaSi21[pBP39; Pmks-6::mks-6::mCherry; cb-unc-119(+)]II;	Peterman Lab	Sebiha Cevik
EJP76	vuaSi15 [pBP36; Posm-6::osm-6::eGFP; cb-unc119(+)] I; unc-119(ed3) III; osm-6(p811) V;	Peterman Lab	Sebiha Cevik
EJP81	vuaSi24 [pBP43; Pche-11::che-11::mCherry; cb-unc-119(+)]II; unc-119(ed3) III; che-11(tm3433) V	Peterman Lab	Sebiha Cevik
SP2101	osm-6(p811);mnIs17[osm-6::gfp; unc-36(+)	Blacque Lab	Sebiha Cevik
MX255	N2;ejEx[osm-3::GFP + pRF4]	Blacque Lab	Sebiha Cevik
	N2;ejEx[kap-1::gfp+pRF4]	Blacque Lab	Sebiha Cevik
OIK1051	jhuEx [che-11::GFP+pRF4]	Jinghua Hu Lab	Sebiha Cevik
OIK1052	oyIs65[str-1p::mcherry]	Sengupta Lab	Sebiha Cevik
YH746	N2;yhEx414[rpi-2::gfp + osm-5p::xbx1::tdTomato + pRF4]	Leroux Lab	Sebiha Cevik
MX76	dpy-5(e907); nxEx(bbs-7::gfp+dpy-5 (+))	Blacque Lab	Sebiha Cevik
MX2418	N2;nxEx1259[pbbs-8::PLC-delta PH::GFP;MKSR-2::tdTomato; coel::GFP]	Leroux Lab	Sebiha Cevik
MX1409	N2; nxEx785[tax-4:gfp+ Posm-5::xbx-1::tdTomato + rol-6(su1006)]	Leroux Lab	Sebiha Cevik
	N2;Ex[mks-2::GFP + tram-1::tdTOMATO + pRF4]		Sebiha Cevik
OIK560	elmd-1(syb630) III (2X).; wdr-31 (tm10423) II (4X).; rpi-2 (ok1863) IV.; Ex[MKS-2:gfp+TRAM-1:tdTomato+pRF4]	Mustafa Pir	Sebiha Cevik
OIK484	wdr-31 (tm10423) II (4X).; rpi-2 (ok1863) IV.; Ex[MKS-2:gfp+TRAM-1:tdTomato+pRF4]	Mustafa Pir	Sebiha Cevik
OIK473	elmd-1(syb630) III (2X).; wdr-31 (tm10423) II (4X).; Ex[MKS-2:gfp+TRAM-1:tdTomato+pRF4]	Betül Pir	Sebiha Cevik
OIK714	elmd-1(syb630) III (2X).; rpi-2 (ok1863) IV.; Ex[MKS-2:gfp+TRAM-1:tdTomato+pRF4]	Mustafa Pir	Sebiha Cevik
OIK485	rpi-2 (ok1863) IV.; Ex[MKS-2:gfp+TRAM-1:tdTomato+pRF4]	Betül Pir	Sebiha Cevik
OIK475	elmd-1(syb630) III (2X).; Ex[MKS-2:gfp+TRAM-1:tdTomato+pRF4]	Betül Pir	Sebiha Cevik
OIK474	wdr-31 (tm10423) II (4X).; Ex[MKS-2:gfp+TRAM-1:tdTomato+pRF4]	Betül Pir	Sebiha Cevik
OIK557	elmd-1(syb630) III (2X).; wdr-31 (tm10423) II (4X).; rpi-2 (ok1863) IV.; oyIs65[str-1p::mcherry]	Mustafa Pir	Sebiha Cevik
OIK615	elmd-1(syb630) III (2X).; wdr-31 (tm10423) II (4X).; oyIs65[str-1p::mcherry]	Betul Altunkaynak	Sebiha Cevik
OIK699	wdr-31 (tm10423) II (4X).; rpi-2 (ok1863) IV.; oyIs65[str-1p::mcherry]	Mustafa Pir	Sebiha Cevik
OIK559	elmd-1(syb630) III (2X).; rpi-2 (ok1863) IV.; oyIs65[str-1p::mcherry]	Mustafa Pir	Sebiha Cevik
OIK571	rpi-2 (ok1863) IV.; oyIs65[str-1p::mcherry]	Onur	Sebiha Cevik
OIK705	elmd-1(syb630) III (2X).; oyIs65[str-1p::mcherry]	Onur	Sebiha Cevik
OIK524	wdr-31 (tm10423) II (4X).; oyIs65[str-1p::mcherry]	Onur	Sebiha Cevik
OIK715	elmd-1(syb630) III (2X).; wdr-31 (tm10423) II (4X).; rpi-2 (ok1863) IV.; myIs1 [PKD-2::GFP + Punc-122::GFP] IV	Mustafa Pir	Sebiha Cevik
	elmd-1(syb630) III (2X).; wdr-31 (tm10423) II (4X).; myIs1 [PKD-2::GFP + Punc-122::GFP] IV	Onur	Sebiha Cevik
OIK695	wdr-31 (tm10423) II (4X).; rpi-2 (ok1863) IV.; myIs1 [PKD-2::GFP + Punc-122::GFP] IV	Mustafa Pir	Sebiha Cevik
OIK563	elmd-1(syb630) III (2X).; rpi-2 (ok1863) IV.; myIs1 [PKD-2::GFP + Punc-122::GFP] IV	Mustafa Pir	Sebiha Cevik
OIK565	rpi-2 (ok1863) IV.; myIs1 [PKD-2::GFP + Punc-122::GFP] IV	Mustafa Pir	Sebiha Cevik
OIK789	elmd-1(syb630) III (2X).; wdr-31 (tm10423) II (4X).; rpi-2 (ok1863) IV.; che-3(cas443[gfp::che-3])I.	Mustafa Pir	Sebiha Cevik
OIK476	elmd-1(syb630) III (2X).; wdr-31 (tm10423) II (4X).; che-3(cas443[gfp::che-3])I.	Betül Pir	Sebiha Cevik
OIK698	wdr-31 (tm10423) II (4X).; rpi-2 (ok1863) IV.; che-3(cas443[gfp::che-3])I.	Mustafa Pir	Sebiha Cevik
OIK564	elmd-1(syb630) III (2X).; rpi-2 (ok1863) IV.; che-3(cas443[gfp::che-3])I.	Mustafa Pir	Sebiha Cevik
OIK697	rpi-2 (ok1863) IV.; che-3(cas443[gfp::che-3])I.	Mustafa Pir	Sebiha Cevik
OIK477	elmd-1(syb630) III (2X).; che-3(cas443[gfp::che-3])I.	Betül Pir	Sebiha Cevik
OIK614	wdr-31 (tm10423) II (4X).; che-3(cas443[gfp::che-3])I.	Betül Altunkaynak	Sebiha Cevik
OIK743	elmd-1(syb630) III (2X).; wdr-31 (tm10423) II (4X).; rpi-2 (ok1863) IV.; Ex[MKS-6::GFP+osm5p::XBX-1::tdTOMOTO+pRF4]	Betül Pir	Sebiha Cevik
OIK744	elmd-1(syb630) III (2X).; wdr-31 (tm10423) II (4X).; Ex[MKS-6::GFP+osm5p::XBX-1::tdTOMOTO+pRF4]	Betül Pir	Sebiha Cevik
OIK745	wdr-31 (tm10423) II (4X).; rpi-2 (ok1863) IV.; Ex[MKS-6::GFP+osm5p::XBX-1::tdTOMOTO+pRF4]	Betül Pir	Sebiha Cevik
OIK746	elmd-1(syb630) III (2X).; rpi-2 (ok1863) IV.; Ex[MKS-6::GFP+osm5p::XBX-1::tdTOMOTO+pRF4]	Betül Pir	Sebiha Cevik
OIK749	rpi-2 (ok1863) IV.; Ex[MKS-6::GFP+osm5p::XBX-1::tdTOMOTO+pRF4]	Betül Pir	Sebiha Cevik
OIK748	elmd-1(syb630) III (2X).; Ex[MKS-6::GFP+osm5p::XBX-1::tdTOMOTO+pRF4]	Betül Pir	Sebiha Cevik
OIK747	wdr-31 (tm10423) II (4X).; Ex[MKS-6::GFP+osm5p::XBX-1::tdTOMOTO+pRF4]	Betül Pir	Sebiha Cevik
OIK750	elmd-1(syb630) III (2X).; wdr-31 (tm10423) II (4X).; rpi-2 (ok1863) IV.; Ex[MKS-5::GFP+osm5p::XBX-1::tdTOMOTO+pRF4]	Betül Pir	Sebiha Cevik
OIK751	elmd-1(syb630) III (2X).; wdr-31 (tm10423) II (4X).; Ex[MKS-5::GFP+osm5p::XBX-1::tdTOMOTO+pRF4]	Betül Pir	Sebiha Cevik
OIK752	wdr-31 (tm10423) II (4X).; rpi-2 (ok1863) IV.; Ex[MKS-5::GFP+osm5p::XBX-1::tdTOMOTO+pRF4]	Betül Pir	Sebiha Cevik
OIK753	elmd-1(syb630) III (2X).; rpi-2 (ok1863) IV.; Ex[MKS-5::GFP+osm5p::XBX-1::tdTOMOTO+pRF4]	Betül Pir	Sebiha Cevik
OIK756	rpi-2 (ok1863) IV.; Ex[MKS-5::GFP+osm5p::XBX-1::tdTOMOTO+pRF4]	Betül Pir	Sebiha Cevik
OIK755	elmd-1(syb630) III (2X).; Ex[MKS-5::GFP+osm5p::XBX-1::tdTOMOTO+pRF4]	Betül Pir	Sebiha Cevik
OIK754	wdr-31 (tm10423) II (4X).; Ex[MKS-5::GFP+osm5p::XBX-1::tdTOMOTO+pRF4]	Betül Pir	Sebiha Cevik
OIK757	elmd-1(syb630) III (2X).; wdr-31 (tm10423) II (4X).; rpi-2 (ok1863) IV.; nxEx1259[pbbs-8::PLC-delta PH::GFP;MKSR-2::tdTomato; coel::GFP] (MX2418)	Betül Pir	Sebiha Cevik
OIK758	elmd-1(syb630) III (2X).; wdr-31 (tm10423) II (4X).; nxEx1259[pbbs-8::PLC-delta PH::GFP;MKSR-2::tdTomato; coel::GFP] (MX2418)	Betül Pir	Sebiha Cevik
OIK759	wdr-31 (tm10423) II (4X).; rpi-2 (ok1863) IV.; nxEx1259[pbbs-8::PLC-delta PH::GFP;MKSR-2::tdTomato; coel::GFP] (MX2418)	Betül Pir	Sebiha Cevik
OIK760	elmd-1(syb630) III (2X).; rpi-2 (ok1863) IV.; nxEx1259[pbbs-8::PLC-delta PH::GFP;MKSR-2::tdTomato; coel::GFP] (MX2418)	Betül Pir	Sebiha Cevik
OIK763	rpi-2 (ok1863) IV.; nxEx1259[pbbs-8::PLC-delta PH::GFP;MKSR-2::tdTomato; coel::GFP] (MX2418)	Betül Pir	Sebiha Cevik
OIK762	elmd-1(syb630) III (2X).; nxEx1259[pbbs-8::PLC-delta PH::GFP;MKSR-2::tdTomato; coel::GFP] (MX2418)	Betül Pir	Sebiha Cevik
OIK761	wdr-31 (tm10423) II (4X).; nxEx1259[pbbs-8::PLC-delta PH::GFP;MKSR-2::tdTomato; coel::GFP] (MX2418)	Betül Pir	Sebiha Cevik
OIK815	wdr-31 (tm10423) II (4X).; elmd-1 (syb630) III (2X).; rpi-2 (ok1863) IV.; Ex[elmd-1::GFP+pRF4]	Betül Pir	Sebiha Cevik
OIK837	wdr-31 (tm10423) II (4X).; elmd-1 (syb630) III (2X).; Ex[elmd-1::GFP+pRF4]	Betül Pir	Sebiha Cevik
OIK816	K019, wdr-31 (syb1568) II (4X).; elmd-1 (syb630) III (2X).; rpi-2 (ok1863) IV.; oyIs65[str-1p::mcherry]	Betül Pir	Sebiha Cevik
OIK817	K019, wdr-31 (syb1568) II (4X).; elmd-1 (syb630) III (2X).; oyIs65[str-1p::mcherry]	Betül Pir	Sebiha Cevik
OIK818	K019, wdr-31 (syb1568) II (4X).; rpi-2 (ok1863) IV.; oyIs65[str-1p::mcherry]	Betül Pir	Sebiha Cevik
OIK819	K019, wdr-31 (syb1568) II (4X).; oyIs65[str-1p::mcherry]	Betül Pir	Sebiha Cevik
OIK820	K019, wdr-31 (syb1568) II (4X).; elmd-1 (syb630) III (2X).; rpi-2 (ok1863) IV.; nxEx785[tax-4:gfp+ Posm-5::xbx-1::tdTomato + rol-6(su1006)] (MX1409)	Betül Pir	Sebiha Cevik
OIK821	K019, wdr-31 (syb1568) II (4X).; elmd-1 (syb630) III (2X).; nxEx785[tax-4:gfp+ Posm-5::xbx-1::tdTomato + rol-6(su1006)] (MX1409)	Betül Pir	Sebiha Cevik
OIK822	K019, wdr-31 (syb1568) II (4X).; rpi-2 (ok1863) IV.; nxEx785[tax-4:gfp+ Posm-5::xbx-1::tdTomato + rol-6(su1006)] (MX1409)	Betül Pir	Sebiha Cevik
OIK823	elmd-1 (syb630) III (2X).; rpi-2 (ok1863) IV.; nxEx785[tax-4:gfp+ Posm-5::xbx-1::tdTomato + rol-6(su1006)] (MX1409)	Betül Pir	Sebiha Cevik
OIK824	K019, wdr-31 (syb1568) II (4X).; nxEx785[tax-4:gfp+ Posm-5::xbx-1::tdTomato + rol-6(su1006)] (MX1409)	Betül Pir	Sebiha Cevik
OIK825	elmd-1 (syb630) III (2X).; nxEx785[tax-4:gfp+ Posm-5::xbx-1::tdTomato + rol-6(su1006)] (MX1409)	Betül Pir	Sebiha Cevik
OIK764	rpi-2 (ok1863) IV.; nxEx785[tax-4:gfp+ Posm-5::xbx-1::tdTomato + rol-6(su1006)] (MX1409)	Betül Pir	Sebiha Cevik
OIK826	K019, wdr-31 (syb1568) II (4X).; elmd-1 (syb630) III (2X).; rpi-2 (ok1863) IV.; che-3(cas443[gfp::che-3]) I	Betül Pir	Sebiha Cevik
OIK843	K019, wdr-31 (syb1568) II (4X).; elmd-1 (syb630) III (2X).; che-3(cas443[gfp::che-3]) I	Betül Pir	Sebiha Cevik
OIK844	K019, wdr-31 (syb1568) II (4X).; rpi-2 (ok1863) IV.; che-3(cas443[gfp::che-3]) I	Betül Pir	Sebiha Cevik
OIK845	K019, wdr-31 (syb1568) II (4X).; che-3(cas443[gfp::che-3]) I	Betül Pir	Sebiha Cevik
OIK838	rpi-2 (ok1863) IV.; elmd-1 (syb630) III (2X).; wdr31(tur003) II (2X).; Ex[MKS-2:gfp+TRAM-1:tdTomato+pRF4]	Betül Altunkaynak	Sebiha Cevik
OIK839	wdr31(tur003) II (2X.); Ex[MKS-2:gfp+TRAM-1:tdTomato+pRF4]	Betül Altunkaynak	Sebiha Cevik
OIK851	wdr-31 (tm10423) II (4X).; elmd-1 (syb630) III (2X).; rpi-2 (ok1863) IV.; ejEx[osm-3::GFP + pRF4]	Atiyye Zorluer	Sebiha Cevik
OIK853	wdr-31 (tm10423) II (4X).; elmd-1 (syb630) III (2X).; ejEx[osm-3::GFP + pRF4]	Atiyye Zorluer	Sebiha Cevik
OIK854	wdr-31 (tm10423) II (4X).; rpi-2 (ok1863) IV.; ejEx[osm-3::GFP + pRF4]	Atiyye Zorluer	Sebiha Cevik
OIK857	elmd-1 (syb630) III (2X).; rpi-2 (ok1863) IV.; ejEx[osm-3::GFP + pRF4]	Atiyye Zorluer	Sebiha Cevik
OIK1053	wdr-31 (tm10423) II (4X).; ejEx[osm-3::GFP + pRF4]	Atiyye Zorluer	Sebiha Cevik
OIK1054	elmd-1 (syb630) III (2X).; ejEx[osm-3::GFP + pRF4]	Atiyye Zorluer	Sebiha Cevik
OIK1055	rpi-2 (ok1863) IV.; ejEx[osm-3::GFP + pRF4]	Atiyye Zorluer	Sebiha Cevik
OIK862	wdr-31 (tm10423) II (4X).; elmd-1 (syb630) III (2X).; rpi-2 (ok1863) IV.; jhuEx [che-11::GFP+pRF4]	Atiyye Zorluer	Sebiha Cevik
OIK864	wdr-31 (tm10423) II (4X).; elmd-1 (syb630) III (2X).; jhuEx [che-11::GFP+pRF4]	Atiyye Zorluer	Sebiha Cevik
OIK865	wdr-31 (tm10423) II (4X).; rpi-2 (ok1863) IV.; jhuEx [che-11::GFP+pRF4]	Atiyye Zorluer	Sebiha Cevik
OIK868	elmd-1 (syb630) III (2X).; rpi-2 (ok1863) IV.; jhuEx [che-11::GFP+pRF4]	Atiyye Zorluer	Sebiha Cevik
OIK586	wdr-31 (tm10423) II (4X).; jhuEx [che-11::GFP+pRF4]	Betül Pir	Sebiha Cevik
OIK587	elmd-1 (syb630) III (2X).; jhuEx [che-11::GFP+pRF4]	Betül Pir	Sebiha Cevik
OIK1056	rpi-2 (ok1863) IV.; jhuEx [che-11::GFP+pRF4]	Atiyye Zorluer	Sebiha Cevik
OIK873	wdr-31 (tm10423) II (4X).; elmd-1 (syb630) III (2X).; rpi-2 (ok1863) IV.; myIs17[OSM-6::GFP]	Atiyye Zorluer	Sebiha Cevik
OIK875	wdr-31 (tm10423) II (4X).; elmd-1 (syb630) III (2X).; myIs17[OSM-6::GFP]	Atiyye Zorluer	Sebiha Cevik
OIK876	wdr-31 (tm10423) II (4X).; rpi-2 (ok1863) IV.; myIs17[OSM-6::GFP]	Atiyye Zorluer	Sebiha Cevik
OIK879	elmd-1 (syb630) III (2X).; rpi-2 (ok1863) IV.; myIs17[OSM-6::GFP]	Atiyye Zorluer	Sebiha Cevik
OIK1057	wdr-31 (tm10423) II (4X).; myIs17[OSM-6::GFP]	Atiyye Zorluer	Sebiha Cevik
OIK1058	elmd-1 (syb630) III (2X).; myIs17[OSM-6::GFP]	Atiyye Zorluer	Sebiha Cevik
OIK1059	rpi-2 (ok1863) IV.; myIs17[OSM-6::GFP]	Atiyye Zorluer	Sebiha Cevik
OIK942	elmd-1(syb630) III (2X).; wdr-31 (tm10423) II (4X).; rpi-2 (ok1863) IV.; Ex[KAP1::GFP +pRF4]	Atiyye Zorluer	Sebiha Cevik
OIK1060	wdr-31 (tm10423) II (4X).; rpi-2 (ok1863) IV.; ejEx[kap-1::gfp+pRF4]	Atiyye Zorluer	Sebiha Cevik
OIK1061	elmd-1(syb630) III (2X).; wdr-31 (tm10423) II (4X).; ejEx[kap-1::gfp+pRF4]	Atiyye Zorluer	Sebiha Cevik
OIK1062	elmd-1(syb630) III (2X).; rpi-2 (ok1863) IV.; ejEx[kap-1::gfp+pRF4]	Atiyye Zorluer	Sebiha Cevik
OIK1063	wdr-31 (tm10423) II (4X).; ejEx[kap-1::gfp+pRF4]	Atiyye Zorluer	Sebiha Cevik
OIK1064	elmd-1(syb630) III (2X).; ejEx[kap-1::gfp+pRF4]	Atiyye Zorluer	Sebiha Cevik
OIK1065	rpi-2 (ok1863) IV.; ejEx[kap-1::gfp+pRF4]	Atiyye Zorluer	Sebiha Cevik
OIK943	elmd-1(syb630) III (2X).; wdr-31 (tm10423) II (4X).; rpi-2 (ok1863) IV.; ift-74(cas499[ift-74::gfp]) II.	Atiyye Zorluer	Sebiha Cevik
OIK1066	wdr-31 (tm10423) II (4X).; rpi-2 (ok1863) IV.; ift-74(cas499[ift-74::gfp]) II.	Atiyye Zorluer	Sebiha Cevik
OIK1067	elmd-1(syb630) III (2X).; rpi-2 (ok1863) IV.; ift-74(cas499[ift-74::gfp]) II.	Atiyye Zorluer	Sebiha Cevik
OIK1068	wdr-31 (tm10423) II (4X).; ift-74(cas499[ift-74::gfp]) II.	Atiyye Zorluer	Sebiha Cevik
OIK1069	elmd-1(syb630) III (2X).; ift-74(cas499[ift-74::gfp]) II.	Atiyye Zorluer	Sebiha Cevik
OIK1070	rpi-2 (ok1863) IV.; ift-74(cas499[ift-74::gfp]) II.	Atiyye Zorluer	Sebiha Cevik
OIK1019	elmd-1(syb630) III (2X).; wdr-31 (tm10423) II (4X).; rpi-2 (ok1863) IV.; vuaSi15 [pBP36; Posm-6::osm-6::eGFP; cb-unc119(+)] I; unc-119(ed3) III; osm-6(p811) V	Atiyye Zorluer	Sebiha Cevik
OIK1035	elmd-1(syb630) III (2X).; wdr-31 (tm10423) II (4X).; vuaSi15 [pBP36; Posm-6::osm-6::eGFP; cb-unc119(+)] I; unc-119(ed3) III; osm-6(p811) V	Atiyye Zorluer	Sebiha Cevik
OIK1036	wdr-31 (tm10423) II (4X).; rpi-2 (ok1863) IV.; vuaSi15 [pBP36; Posm-6::osm-6::eGFP; cb-unc119(+)] I; unc-119(ed3) III; osm-6(p811) V	Atiyye Zorluer	Sebiha Cevik
OIK1071	elmd-1(syb630) III (2X).; rpi-2 (ok1863) IV.; vuaSi15 [pBP36; Posm-6::osm-6::eGFP; cb-unc119(+)] I; unc-119(ed3) III; osm-6(p811) V	Atiyye Zorluer	Sebiha Cevik
OIK1020	wdr-31 (tm10423) II (4X).; vuaSi15 [pBP36; Posm-6::osm-6::eGFP; cb-unc119(+)] I; unc-119(ed3) III; osm-6(p811) V	Atiyye Zorluer	Sebiha Cevik
OIK1072	elmd-1(syb630) III (2X).; vuaSi15 [pBP36; Posm-6::osm-6::eGFP; cb-unc119(+)] I; unc-119(ed3) III; osm-6(p811) V	Atiyye Zorluer	Sebiha Cevik
OIK1073	rpi-2 (ok1863) IV.; vuaSi15 [pBP36; Posm-6::osm-6::eGFP; cb-unc119(+)] I; unc-119(ed3) III; osm-6(p811) V	Atiyye Zorluer	Sebiha Cevik
OIK1028	elmd-1(syb630) III (2X).; wdr-31 (tm10423) II (4X).; rpi-2 (ok1863) IV.; dpy-5(e907); nxEx(bbs-7::gfp+dpy-5 (+)	Atiyye Zorluer	Sebiha Cevik
OIK1032	wdr-31 (tm10423) II (4X).; rpi-2 (ok1863) IV.; dpy-5(e907); nxEx(bbs-7::gfp+dpy-5 (+)	Atiyye Zorluer	Sebiha Cevik
OIK1029	elmd-1(syb630) III (2X).; wdr-31 (tm10423) II (4X).; dpy-5(e907); nxEx(bbs-7::gfp+dpy-5 (+)	Atiyye Zorluer	Sebiha Cevik
OIK1030	elmd-1(syb630) III (2X).; rpi-2 (ok1863) IV.; dpy-5(e907); nxEx(bbs-7::gfp+dpy-5 (+)	Atiyye Zorluer	Sebiha Cevik
OIK1031	wdr-31 (tm10423) II (4X).; dpy-5(e907); nxEx(bbs-7::gfp+dpy-5 (+)	Atiyye Zorluer	Sebiha Cevik
OIK1034	elmd-1(syb630) III (2X).; dpy-5(e907); nxEx(bbs-7::gfp+dpy-5 (+)	Atiyye Zorluer	Sebiha Cevik
OIK1033	rpi-2 (ok1863) IV.; dpy-5(e907); nxEx(bbs-7::gfp+dpy-5 (+)	Atiyye Zorluer	Sebiha Cevik
OIK914	rpi-2 (ok1863) IV.; elmd-1 (syb630) III (2X); wdr-31 (tur003) (2X).; oyIs65[str-1p::mcherry]	Atiyye Zorluer	Sebiha Cevik
OIK915	elmd-1 (syb630) III (2X); wdr-31 (tur003) (2X).; oyIs65[str-1p::mcherry]	Atiyye Zorluer	Sebiha Cevik
OIK684	wdr-31 (tur003) (1X).; oyIs65[str-1p::mcherry]	Betül Altunkaynak	Sebiha Cevik
OIK839	wdr-31 (tur003) (2X).; [mks-2:gfp+tram-1:td tomato+ rol-6]	Betül Altunkaynak	Sebiha Cevik
OIK767	wdr-31 (tm10423) II (4X).; rpi-2 (ok1863) IV.; Parl-13_GFP_C56G7.3_ELMOD3 (N terminally tagged)	Betül Pir	Sebiha Cevik
OIK768	wdr-31 (tm10423) II (4X).; Parl-13_GFP_C56G7.3_ELMOD3 (N terminally tagged)	Betül Pir	Sebiha Cevik
OIK769	rpi-2 (ok1863) IV.; Parl-13_GFP_C56G7.3_ELMOD3 (N terminally tagged)	Betül Pir	Sebiha Cevik
OIK1074	K019, wdr-31 (syb1568) II (4X).; elmd-1 (syb630) III (2X).; rpi-2 (ok1863) IV.; jhuEx [NPHP1::GFP+FBF1::mCherry+pRF4]	Atiyye Zorluer	Sebiha Cevik
OIK847	K019, wdr-31 (syb1568) II (2X).; elmd-1 (syb630) III (2X).; rpi-2 (ok1863) IV.; Ex[MKS-2::GFP+TRAM-1::tdTOMOTO+pRF4]	Atiyye Zorluer	Sebiha Cevik
OIK739	rpi-2 (ok1863) IV.; wdr-31(sy11180)::GFP-WDR-31-KO12-single copy	Betül Altunkaynak	Sebiha Cevik
OIK660	elmd-1 (syb630) III (2X).; wdr-31(sy11180)::GFP-WDR-31-KO12-single copy	Atiyye Zorluer	Sebiha Cevik
OIK840	rpi-2 (ok1863) IV.; elmd-1 (syb630) III (2X).; wdr-31(sy11180)::GFP-WDR-31-KO12-single copy	Betül Altunkaynak	Sebiha Cevik
OIK891	KO18, wdr-31::GFPpatient (syb1328-476bp) (syb1180) (2x).; elmd-1 (syb630)III (2X).; rpi-2 (ok1863) IV.; oyIs65[str-1p::mcherry]	Atiyye Zorluer	Sebiha Cevik
OIK940	bbs-8(nx77) V.; oikEx [C56G7.3::GFP+pRF4]/elmd-1	Atiyye Zorluer	Sebiha Cevik
OIK1283	wdr-31( tm10423) II (4X); elmd-1 (syb630) III (2X); ift-74(cas499[ift-74::gfp]) II.	Ali Sina Arslan	Sebiha Cevik
OIK1180	elmd-1 (syb630) III (2X); ntIs1 [gcy-5p::GFP + lin-15(+)] V	Atiyye Zorluer	Sebiha Cevik
OIK1179	rpi-2 (ok1863) IV.; ntIs1 [gcy-5p::GFP + lin-15(+)] V	Atiyye Zorluer	Sebiha Cevik
OIK1178	wdr-31( tm10423) II (4X); ntIs1 [gcy-5p::GFP + lin-15(+)] V	Atiyye Zorluer	Sebiha Cevik
OIK1177	rpi-2 (ok1863) IV.; elmd-1 (syb630) III (2X); ntIs1 [gcy-5p::GFP + lin-15(+)] V	Atiyye Zorluer	Sebiha Cevik
OIK1175	elmd-1 (syb630) III (2X); wdr-31( tm10423) II (4X); ntIs1 [gcy-5p::GFP + lin-15(+)] V	Atiyye Zorluer	Sebiha Cevik
OIK1176	rpi-2 (ok1863) IV.; wdr-31( tm10423) II (4X); ntIs1 [gcy-5p::GFP + lin-15(+)] V	Atiyye Zorluer	Sebiha Cevik
OIK1174	rpi-2 (ok1863) IV.; elmd-1 (syb630) III (2X); wdr-31( tm10423) II (4X); ntIs1 [gcy-5p::GFP + lin-15(+)] V	Atiyye Zorluer	Sebiha Cevik
OIK1190	rpi-2 (ok1863) IV.; elmd-1 (syb630) III (2X); wdr-31( tm10423) II (4X); gmls13(srb-6p::GFP+pRF4)	Atiyye Zorluer	Sebiha Cevik
OIK1191	elmd-1 (syb630) III (2X); wdr-31( tm10423) II (4X); gmls13(srb-6p::GFP+pRF4)	Atiyye Zorluer	Sebiha Cevik
OIK1192	rpi-2 (ok1863) IV.; wdr-31( tm10423) II (4X); gmls13(srb-6p::GFP+pRF4)	Atiyye Zorluer	Sebiha Cevik
OIK1193	rpi-2 (ok1863) IV.; elmd-1 (syb630) III (2X); gmls13(srb-6p::GFP+pRF4)	Atiyye Zorluer	Sebiha Cevik
OIK1194	wdr-31( tm10423) II (4X); gmls13(srb-6p::GFP+pRF4)	Atiyye Zorluer	Sebiha Cevik
OIK1195	elmd-1 (syb630) III (2X); gmls13(srb-6p::GFP+pRF4)	Atiyye Zorluer	Sebiha Cevik
OIK1196	rpi-2 (ok1863) IV.; gmls13(srb-6p::GFP+pRF4)	Atiyye Zorluer	Sebiha Cevik
OIK1202	bbs-8(nx77) V.;elmd-1 (syb630) III (2X); wdr-31( tm10423) II (4X); ift-74(cas499[ift-74::gfp]) II.	Atiyye Zorluer	Sebiha Cevik
OIK433	bbs-8(nx77) V.;ift-74(cas499[ift-74::gfp]) II.	Atiyye Zorluer	Sebiha Cevik
OIK1204	bbs-8(nx77) V.; wdr-31( tm10423) II (4X); ift-74(cas499[ift-74::gfp]) II.	Atiyye Zorluer	Sebiha Cevik
